# Supplementary material for: A genetically encoded fluorescent biosensor for extracellular l-lactate
Source: Nat Commun. 2021 Dec 6;12:7058. doi: 10.1038/s41467-021-27332-2 (PMC8648760; doi:10.1038/s41467-021-27332-2)
Supplement: Supplementary file 4 — Source Data [file 41467_2021_27332_MOESM4_ESM.xlsx]

## Sheet: Fig. 1
Fig. 1b				Fig. 1c
	-0.413164				Wavelength (nm)	Excitation		Emission
	-0.378462					L-Lactate (-)	L-Lactate (+)	L-Lactate (-)	L-Lactate (+)
	-0.366097				400	0.100184	0.0755278
	-0.350856				402	0.0992631	0.0763426
	-0.34942				404	0.0977398	0.076874
	-0.324018				406	0.0966771	0.0783265
	-0.318413				408	0.0962519	0.0793893
	-0.312878				410	0.0963228	0.0825067
	-0.303726				412	0.0961811	0.0856951
	-0.299004				414	0.0947286	0.0887417
	-0.291785				416	0.0935596	0.0928511
	-0.280276				418	0.0923197	0.0958977
	-0.277325				420	0.0890605	0.09983
	-0.274755				422	0.0861556	0.104612
	-0.274636				424	0.082365	0.11021
	-0.273983				426	0.0788933	0.114957
	-0.269452				428	0.0761301	0.122325
	-0.269296				430	0.0728355	0.130969
	-0.266363				432	0.0694346	0.139011
	-0.256962				434	0.066388	0.149284
	-0.256246				436	0.0618889	0.162038
	-0.255774				438	0.058984	0.178582
	-0.254217				440	0.055406	0.192929
	-0.253077				442	0.0522885	0.208835
	-0.243094				444	0.0499504	0.228249
	-0.242088				446	0.0483562	0.250319
	-0.241121				448	0.0484271	0.273346
	-0.233351				450	0.047506	0.298817
	-0.232511				452	0.0470809	0.32574
	-0.232291				454	0.0476123	0.352381
	-0.230898				456	0.0476832	0.379233
	-0.226203				458	0.0489939	0.411861
	-0.222551				460	0.0500567	0.43758
	-0.221176				462	0.0505526	0.463193
	-0.220525				464	0.0515446	0.49295
	-0.217762				466	0.0532096	0.52331
	-0.214646				468	0.0551226	0.551119
	-0.212622				470	0.0563979	0.586616
	-0.210973				472	0.0596217	0.624734
	-0.210841				474	0.0615346	0.670469
	-0.207707				476	0.0645813	0.716558
	-0.207393				478	0.0668131	0.759565
	-0.203121				480	0.0701431	0.80491
	-0.203118				482	0.0720207	0.84023
	-0.202944				484	0.0739691	0.880261
	-0.19856				486	0.075953	0.913632
	-0.195822				488	0.0777242	0.947357
	-0.194144				490	0.0792476	0.97127	0.0915081	0.330641
	-0.189				492	0.0797789	0.990789	0.095228	0.399511
	-0.185732				494	0.0786807	1	0.103624	0.486343
	-0.183882				496	0.0762364	0.983988	0.11202	0.570411
	-0.182573				498	0.0743588	0.958375	0.120098	0.668296
	-0.18136				500	0.0703202	0.917848	0.127431	0.745563
	-0.180072				502	0.0627037	0.834739	0.134658	0.8291
	-0.179376				504	0.057071	0.760451	0.139016	0.8934
	-0.178459				506	0.0507652	0.672488	0.142736	0.948454
	-0.173633				508	0.0447428	0.591363	0.143798	0.976087
	-0.173048				510	0.0394998	0.493588	0.143798	1
	-0.166382				512			0.141141	0.998406
	-0.16441				514			0.137847	0.986715
	-0.162428				516			0.132852	0.957169
	-0.160312				518			0.126687	0.912849
	-0.156956				520			0.12031	0.857264
	-0.155413				522			0.112977	0.801679
	-0.151599				524			0.106281	0.742162
	-0.146252				526			0.0988415	0.679137
	-0.141682				528			0.091083	0.621958
	-0.138468				530			0.0864066	0.579445
	-0.136343				532			0.080136	0.533957
	-0.125302				534			0.0750345	0.49814
	-0.123049				536			0.070677	0.465618
	-0.118899				538			0.0671697	0.438941
	-0.11046				540			0.0622808	0.414922
	-0.110073				542			0.0594112	0.39069
	-0.102504				544			0.0556914	0.369965
	-0.10239				546			0.0522904	0.350622
	-0.0969917				548			0.0493145	0.329259
	-0.0933025				550			0.0451695	0.304921
	-0.0923913				552			0.0428313	0.289935
	-0.0852018				554			0.0395366	0.26666
	-0.0818705				556			0.036667	0.243915
	-0.0801564				558			0.0336911	0.225316
	-0.0773696				560			0.0310341	0.207567
	-0.0768137				562			0.0295462	0.190669
	-0.0704341				564			0.0273143	0.173664
	-0.063407				566			0.0248698	0.16091
	-0.0611735				568			0.0231693	0.144861
	-0.056028				570			0.0215751	0.132001
	-0.055516				572			0.0199809	0.121586
	-0.0505173				574			0.0182804	0.110214
	-0.0439714				576			0.0174301	0.102243
	-0.0390519				578			0.0160485	0.0939526
	-0.0326882				580			0.0151982	0.0864066
	-0.0217289				582			0.0140291	0.0819428
	-0.0139012				584			0.0131789	0.0751408
	-0.0130954				586			0.0123286	0.0698268
	-0.0103375				588			0.0117972	0.0649378
	-0.00559395				590			0.0110532	0.0600489
	0.00744973				592			0.010203	0.0554788
	0.012222				594			0.00967159	0.0515464
	0.0392712				596			0.00914018	0.0479328
	0.0501859				598			0.00828994	0.0448507
	0.0548104				600			0.00797109	0.0416622
	0.0566483
	0.0854146
	0.110626
	0.115077
	0.127925
	0.326208
	-0.220532
	-0.132929
	-0.0894868
	-0.065843
	-0.0628796
	-0.0527171
	-0.0490285
	-0.0487212
	-0.0212402
	-0.0188442
	-0.0174918
	-0.016947
	-0.016696
	-0.0114045
	-0.00946714
	0.00400665
	0.00427819
	0.0125991
	0.0151228
	0.0182174
	0.0190787
	0.0221201
	0.0253572
	0.027655
	0.0412791
	0.0421635
	0.0425944
	0.0427483
	0.0437514
	0.051641
	0.0540755
	0.0549363
	0.05833
	0.0587608
	0.0693923
	0.0773987
	0.0785274
	0.0829956
	0.0906639
	0.0946668
	0.0960252
	0.102961
	0.104074
	0.105553
	0.108693
	0.109818
	0.116756
	0.118683
	0.119733
	0.122699
	0.123093
	0.135371
	0.143623
	0.143627
	0.145085
	0.146413
	0.151274
	0.153506
	0.15362
	0.153747
	0.155422
	0.155953
	0.162863
	0.171498
	0.173326
	0.174825
	0.174931
	0.175
	0.186176
	0.194809
	0.202746
	0.204203
	0.205728
	0.207479
	0.21354
	0.214695
	0.216149
	0.218064
	0.224188
	0.224988
	0.235098
	0.236407
	0.241941
	0.243697
	0.244007
	0.244768
	0.247788
	0.248175
	0.262686
	0.26282
	0.268616
	0.271976
	0.282387
	0.293034
	0.299745
	0.300661
	0.306233
	0.311647
	0.320095
	0.327724
	0.331983
	0.348781
	0.351087
	0.352219
	0.359819
	0.362974
	0.369016
	0.372596
	0.374149
	0.38695
	0.394872
	0.396262
	0.396879
	0.407061
	0.426385
	0.431041
	0.431594
	0.437051
	0.448643
	0.455776
	0.485992
	0.534725
	0.57109
	0.57615
	0.599811
	0.618912
	0.640954
	0.659821
	0.7488
	-0.271785
	-0.247003
	-0.243232
	-0.243087
	-0.232361
	-0.217509
	-0.186879
	-0.183446
	-0.181235
	-0.177323
	-0.159509
	-0.150554
	-0.141001
	-0.132667
	-0.125964
	-0.114178
	-0.105867
	-0.105521
	-0.105164
	-0.102611
	-0.0987607
	-0.0952473
	-0.0930749
	-0.0877036
	-0.0864954
	-0.0852034
	-0.0812693
	-0.0775177
	-0.0619835
	-0.0614459
	-0.0606846
	-0.0521975
	-0.0519827
	-0.0504651
	-0.0495161
	-0.0463909
	-0.039439
	-0.0364964
	-0.0345812
	-0.0324481
	-0.0258555
	-0.0258411
	-0.0187069
	-0.0157631
	-0.00945449
	-0.00555418
	-0.00448693
	-0.00432588
	-0.00362371
	0.00232983
	0.00303882
	0.0193507
	0.0244544
	0.0259458
	0.0263612
	0.0328211
	0.0370282
	0.0460073
	0.0467645
	0.0587698
	0.0591145
	0.0718247
	0.0729986
	0.0736
	0.0870556
	0.0917652
	0.0924938
	0.105893
	0.1183
	0.119295
	0.122953
	0.124771
	0.132668
	0.136504
	0.136856
	0.137749
	0.139628
	0.150392
	0.151155
	0.173817
	0.181591
	0.200424
	0.202576
	0.210196
	0.217843
	0.231374
	0.259067
	0.290925
	0.311854
	0.332355
	0.342
	0.342077
	0.343396
	0.357809
	0.360208
	0.399285
	0.402741
	0.407905
	0.420104
	0.428828
	0.44113
	0.448865
	0.456607
	0.468563
	0.488062
	0.500512
	0.514242
	0.515441
	0.525083
	0.53162
	0.547882
	0.563947
	0.590025
	0.59227
	0.596135
	0.599797
	0.601832
	0.64554
	0.645844
	0.655797
	0.65662
	0.656952
	0.662199
	0.664529
	0.665292
	0.667615
	0.679814
	0.714114
	0.714244
	0.739518
	0.740647
	0.745395
	0.748438
	0.755
	0.767431
	0.772164
	0.773316
	0.787785
	0.792485
	0.797602
	0.806899
	0.812449
	0.813513
	0.815118
	0.819257
	0.892585
	0.896631
	0.903614
	0.924538
	-0.225305
	-0.215515
	-0.127505
	-0.102186
	-0.0957803
	-0.0928057
	-0.0747149
	-0.0530612
	-0.0527417
	-0.0378494
	-0.0332303
	-0.0279263
	-0.0254533
	-0.0192647
	0.00421496
	0.0721033
	0.0831826
	0.126618
	0.142756
	0.244565
	0.345801
	0.353785
	0.38259
	0.414044
	0.427121
	0.439876
	0.440667
	0.441873
	0.486234
	0.514085
	0.527212
	0.527245
	0.532907
	0.540447
	0.550663
	0.569536
	0.569848
	0.573083
	0.588466
	0.595391
	0.59953
	0.639522
	0.657545
	0.663497
	0.665896
	0.688722
	0.69302
	0.699443
	0.712068
	0.718009
	0.722414
	0.727625
	0.728929
	0.730379
	0.760971
	0.761043
	0.764017
	0.777778
	0.796271
	0.813309
	0.817737
	0.840008
	0.840444
	0.855967
	0.868136
	0.874895
	0.880451
	0.888982
	0.900508
	0.908419
	0.923541
	0.924
	0.934512
	0.947838
	0.949182
	0.958857
	0.984391
	0.987586
	0.987703
	0.988811
	1.01086
	1.02176
	1.05372
	1.08386
	1.08879
	1.1038
	1.10467
	1.12194
	1.17854
	1.21156
	1.22628
	1.33405
	1.36591
	1.38034
	1.53787
	1.8441
	2.04336
	-0.172451
	-0.141547
	-0.112121
	-0.0693844
	-0.0397276
	-0.0325469
	-0.0309453
	-0.0201023
	-0.0195936
	-0.0186827
	-0.0122616
	0.0035014
	0.0108254
	0.0201403
	0.025356
	0.073396
	0.0971239
	0.10154
	0.106094
	0.117687
	0.164814
	0.257159
	0.303587
	0.30538
	0.324234
	0.333555
	0.360369
	0.379641
	0.387537
	0.442127
	0.471545
	0.472745
	0.527976
	0.593108
	0.609457
	0.630794
	0.714473
	0.731777
	0.733788
	0.752342
	0.77157
	0.772233
	0.794313
	0.813005
	0.840499
	0.896049
	0.902812
	0.903092
	0.93243
	0.936675
	0.957608
	0.967629
	0.979978
	0.982079
	1.00379
	1.00574
	1.00642
	1.03435
	1.05553
	1.07342
	1.08797
	1.10929
	1.11281
	1.12306
	1.12355
	1.12536
	1.13152
	1.13338
	1.13479
	1.14884
	1.15228
	1.17541
	1.20432
	1.20477
	1.20947
	1.21037
	1.23215
	1.24247
	1.25116
	1.25755
	1.27628
	1.29082
	1.34274
	1.35472
	1.36438
	1.36503
	1.37197
	1.3781
	1.38849
	1.3911
	1.39214
	1.39447
	1.40438
	1.41064
	1.4166
	1.42548
	1.43818
	1.44345
	1.44646
	1.44995
	1.45215
	1.46183
	1.46771
	1.47477
	1.48876
	1.49448
	1.49784
	1.50671
	1.51443
	1.51943
	1.52775
	1.53367
	1.54636
	1.55339
	1.55602
	1.56237
	1.56378
	1.5662
	1.56811
	1.5696
	1.5739
	1.58947
	1.59203
	1.59694
	1.60723
	1.61026
	1.61664
	1.62351
	1.6255
	1.62864
	1.63442
	1.6357
	1.63888
	1.64638
	1.64892
	1.64906
	1.65562
	1.65876
	1.66125
	1.66578
	1.66902
	1.67784
	1.67942
	1.68167
	1.69711
	1.6974
	1.69901
	1.6991
	1.70259
	1.70798
	1.7192
	1.72205
	1.7222
	1.72615
	1.7287
	1.7293
	1.73124
	1.7404
	1.74402
	1.75194
	1.76422
	1.78643
	1.78647
	1.79164
	1.79962
	1.8012
	1.80244
	1.80585
	1.80881
	1.81319
	1.81891
	1.82891
	1.83112
	1.83429
	1.85293
	1.86489
	1.87011
	1.87188
	1.88569
	1.90593
	1.94169
	2.04382
	2.04437
	2.05443
	2.06031
	2.077
	2.10504
	2.13998
	2.15156
	2.28161
	2.45854
	2.58087
	2.61623
	-0.133837
	-0.115496
	-0.0853917
	-0.0837904
	-0.0790167
	-0.0775249
	-0.062387
	-0.0523483
	-0.0507412
	-0.0422535
	-0.0364066
	-0.02772
	-0.0199742
	-0.00884956
	0.00315209
	0.00734934
	0.0512821
	0.0717054
	0.112965
	0.159696
	0.22398
	0.386551
	0.491729
	0.620364
	0.659632
	0.716814
	0.766326
	0.840217
	0.906088
	0.927453
	0.966937
	1.09606
	1.12166
	1.20331
	1.21869
	1.23456
	1.28258
	1.31064
	1.32488
	1.33159
	1.42706
	1.46408
	1.49136
	1.49728
	1.50296
	1.51765
	1.54264
	1.56982
	1.60509
	1.62165
	1.63964
	1.67169
	1.67786
	1.7224
	1.74728
	1.74837
	1.7579
	1.77882
	1.78071
	1.81711
	1.82604
	1.83082
	1.84044
	1.84096
	1.84404
	1.85569
	1.90483
	1.90782
	1.9145
	1.93377
	1.94687
	1.99654
	2.00112
	2.00581
	2.00885
	2.01785
	2.01832
	2.02507
	2.03422
	2.04331
	2.05057
	2.09707
	2.1213
	2.15044
	2.16798
	2.23115
	2.24038
	2.24215
	2.2522
	2.25579
	2.39227
	2.3931
	2.39781
	2.47379
	2.58689
	2.62475
	2.84818
	-0.093985
	-0.0791328
	-0.0434243
	-0.0138146
	0.0382166
	0.0708416
	0.160331
	0.171631
	0.321399
	0.372527
	0.459219
	0.499005
	0.618987
	0.854571
	0.924857
	1.05703
	1.0613
	1.29838
	1.65325
	1.68776
	1.72152
	1.72917
	1.86038
	1.92821
	1.95632
	1.9645
	1.99724
	2.00382
	2.03294
	2.05071
	2.08211
	2.08673
	2.09236
	2.09278
	2.09446
	2.10542
	2.11955
	2.20489
	2.21912
	2.23221
	2.23611
	2.24812
	2.25695
	2.26529
	2.29029
	2.31216
	2.31758
	2.32123
	2.33731
	2.36903
	2.38114
	2.39706
	2.39853
	2.40572
	2.41947
	2.43829
	2.4405
	2.45009
	2.46863
	2.4712
	2.47695
	2.47961
	2.49312
	2.51426
	2.52514
	2.53129
	2.54134
	2.54144
	2.56757
	2.57107
	2.57733
	2.58083
	2.61483
	2.62806
	2.63019
	2.64783
	2.68222
	2.6886
	2.74256
	2.74407
	2.75306
	2.76159
	2.78052
	2.7895
	2.84662
	2.85401
	2.85471
	2.8669
	2.9439
	2.98607
	3.01291
	3.01311
	3.02775
	3.10552
	3.13208
	3.16162
	3.54797
	-0.328272
	-0.154767
	-0.125391
	-0.0947646
	-0.0906461
	-0.0710136
	-0.066365
	-0.0568407
	-0.0550725
	-0.0489098
	-0.0372493
	-0.026404
	-0.00361991
	0
	0.00305623
	0.115727
	0.145971
	0.299359
	0.472836
	0.542459
	0.583866
	0.595502
	1.15108
	1.46059
	1.54159
	1.55618
	1.66699
	1.74941
	1.76912
	1.77805
	1.91429
	1.97068
	2.18449
	2.24621
	2.58363
	2.59066
	2.68483
	2.72688
	2.79813
	2.96204
	3.00913
	3.01898
	3.03729
	3.14724
	3.15406
	3.1626
	3.17531
	3.19314
	3.21203
	3.21351
	3.24651
	3.27123
	3.31114
	3.329
	3.38134
	3.38907
	3.40168
	3.40954
	3.42019
	3.43461
	3.43845
	3.48586
	3.49186
	3.51147
	3.51467
	3.51816
	3.53414
	3.54088
	3.55872
	3.57205
	3.58008
	3.62796
	3.63827
	3.67806
	3.68199
	3.70248
	3.70908
	3.72497
	3.76199
	3.78045
	3.78575
	3.78601
	3.80824
	3.93745
	3.93906
	3.97189
	3.99927
	4.01241
	4.06737
	4.0745
	4.07543
	4.10995
	4.21999
	4.28755
	4.39921
	4.4477
	4.46624
	-0.214286
	-0.190991
	-0.119159
	-0.0842491
	-0.0599769
	-0.054
	-0.0514208
	-0.05
	-0.0382353
	-0.0321543
	-0.0296296
	-0.0204082
	-0.0170316
	-0.012766
	-0.0112211
	-0.0109127
	-0.00852273
	-0.00822184
	-0.00494234
	0
	0.0394331
	0.046875
	0.0597015
	0.180467
	0.236167
	0.315193
	0.386012
	0.430602
	0.434469
	0.485836
	0.547718
	0.731646
	0.948066
	1.03177
	1.10922
	1.29032
	1.31907
	1.80192
	1.96933
	1.99405
	1.99557
	2.05785
	2.555
	2.65762
	2.66586
	2.71429
	2.73163
	2.76238
	3.04609
	3.06091
	3.15376
	3.38806
	3.41824
	3.4321
	3.44287
	3.55718
	3.55733
	3.59159
	3.80262
	3.92261
	4.05515
	4.10372
	4.13463
	4.1488
	4.2037
	4.21325
	4.21375
	4.22097
	4.25734
	4.26328
	4.27326
	4.29888
	4.30641
	4.3065
	4.32676
	4.32679
	4.33122
	4.41974
	4.45201
	4.45283
	4.49888
	4.55132
	4.55946
	4.62837
	4.68482
	4.72864
	4.73022
	4.79367
	4.80776
	4.84507
	4.86785
	4.98
	5.00929
	5.20188
	5.26479
	5.37692
	7.02829

## Sheet: Fig. 2
Fig. 2a					Fig. 2b							Fig. 2c									Fig. 2d						Fig. 2e							Fig. 2f
	Wavelength (nm)	L-Lactate (+)	L-Lactate (-)			Wavelength (nm)	Excitation		Emission				Log10[Ca2+]free (nM)	Mean	SD		Log10[Mg2+]free (nM)	Mean	SD			Wavelength (nm)	L-Lactate (+)	L-Lactate (-)	ΔF/F			pH	L-Lactate (-)		L-Lactate (+)				Log10[Target (nM)]	L-Lactate		D-Lactate		Pyruvate		β-Hydroxybutyrate		Oxalacetate		D-Glucose		Citrate
	350	0.157639	0.280215				L-Lactate (-)	L-Lactate (+)	L-Lactate (-)	L-Lactate (+)			0	3534.67	161.299		0	3753	113.697			700	3.29919	8.5766	-0.615327				Mean	SD	Mean	SD				Mean	SD	Mean	SD	Mean	SD	Mean	SD	Mean	SD	Mean	SD	Mean	SD
	351	0.161423	0.293674			400	0.199488	0.139442					1.1959	3508	85.8545		4.75282	3742.33	179.157			704	3.08977	8.58256	-0.639994			2	16	0	15	0			1	0	0.0215162	0	0.047787	0	0.0225743	0	0.0311699	0	0.0422246	0	0.0379663	0	0.0143894
	352	0.165239	0.307888			402	0.196215	0.139158					1.549	3576.67	82.6458		5.055	3797.33	114.614			708	2.81357	8.22671	-0.657996			3	183.667	39.1067	161.333	76.0022			1.95861	0.0621118	0.0248447	-0.00239234	0.0684645	-0.00492611	0.0170645	-0.00691244	0.0211179	0.0371287	0.0300108	0.0561555	0.0224456	0.00691244	0.0211179
	353	0.169462	0.32239			404	0.194223	0.136596					1.78319	3619.33	95.0491		5.35793	3807	68.0368			712	2.55772	8.09059	-0.683865			4	396	11.1355	382.333	6.02771			2.95861	0.0434783	0.0223947	0	0.0165746	-0.0270936	0.0406963	-0.0299539	0.0558726	0.0222772	0.0408978	0.0280778	0.00989757	-0.0184332	0.0182886
	354	0.173664	0.337366			406	0.188389	0.13617					1.97543	3548	168.223		5.76065	3856.67	129.276			716	2.42348	7.70727	-0.685559			5	458	20.7846	560.667	54.1972			3.95861	0.0186335	0.0468934	-0.0263158	0.0109631	-0.00738916	0.0364499	-0.0576037	0.0079818	0.0123762	0.0238704	0.0345572	0.0134881	-0.0921659	0.0671373
	355	0.178141	0.352842			408	0.187251	0.135743					2.15229	3752.67	228.369		5.94072	3910.33	66.6433			720	2.33771	7.46131	-0.686688			6	579.333	35.7258	4646	242.891			4.95861	0.101449	0.0129296	-0.00239234	0.0189886	-0.0665025	0.0379182	-0.0483871	0.0405032	0.0371287	0.0422246	-0.00431965	0.0441049	-0.0115207	0.0119727
	356	0.18271	0.368491			410	0.186397	0.138304					2.32838	3918.33	45.3468		6.06819	3882	222.108			724	2.26041	7.28506	-0.689719			7	780.667	41.1015	7077.67	253.153			5.95861	0.658385	0.0328665	0.0909091	0.0430622	-0.100985	0.126338	-0.0230415	0.0380708	0.029703	0.0186877	-0.0507559	0.0503985	-0.0207373	0.0460253
	357	0.187048	0.384575			412	0.18597	0.140581					2.51983	4234.33	171.608		6.38561	4018.67	68.391			728	2.25113	7.09284	-0.68262			8	1699	70	7811	263.034			6.95861	2.80124	0.111974	1.19139	0.0538676	0.0197044	0.0322086	0.0852535	0.062212	-0.0767327	0.160013	-0.0842333	0.00748186	-0.221198	0.0933393
	358	0.192089	0.401153			414	0.182982	0.143284					2.75358	5159.33	400.871		6.57519	4381.33	260.633			732	2.1705	6.82281	-0.681876			9	5039.33	108.56	8493	223.341			7.95861	3.96273	0.365986	3.42344	0.0908776	0.152709	0.0966258	0.774194	0.0664218	0.240099	0.0128618	-0.358531	0.0233621	-0.304147	0.0173959
	359	0.196817	0.417944			416	0.181133	0.147126					3.07918	9041.33	236.441		6.82151	4514.33	8.0829			736	2.15542	6.75249	-0.680797			10	7050	987.862	9055.67	824.744
	360	0.201865	0.435185			418	0.177006	0.149972					3.34242	20063.3	2447.36							740	2.09706	6.70794	-0.687376			11	7398	257.292	8641.67	1792.55
	361	0.207014	0.452981			420	0.170319	0.150825					3.65321	31547.7	2051.09							744	2.26688	6.82216	-0.667718
	362	0.212401	0.471169			422	0.164769	0.153813					3.94448	34581.3	2284.25							748	2.3137	6.88388	-0.663896
	363	0.218152	0.489717			424	0.159789	0.15609					4.09691	34877	1538.13							752	2.41471	7.06559	-0.658244
	364	0.223732	0.508697			426	0.152533	0.15922					4.30535	32640.7	286.945							756	2.46903	7.28424	-0.661045
	365	0.229547	0.528166			428	0.145418	0.167188					4.57978	33655	292.329							760	2.61817	7.60403	-0.655686
	366	0.235392	0.547315			430	0.139158	0.171742														764	2.74856	8.01816	-0.657209
	367	0.241483	0.567325			432	0.132612	0.182129														768	2.82174	8.04277	-0.649158
	368	0.247581	0.586882			434	0.123364	0.188532														772	2.90149	8.35673	-0.652796
	369	0.253622	0.606682			436	0.117245	0.197353														776	3.09861	8.60346	-0.639842
	370	0.259628	0.626751			438	0.107427	0.208167														780	3.17452	8.92324	-0.644242
	371	0.265787	0.647076			440	0.10074	0.216847														784	3.31696	9.12953	-0.636677
	372	0.271866	0.667155			442	0.0951907	0.230649														788	3.52212	9.49383	-0.62901
	373	0.278035	0.687003			444	0.0880763	0.250285														792	3.65212	9.6256	-0.620583
	374	0.283931	0.707202			446	0.0833808	0.267644														796	3.75988	9.85853	-0.618617
	375	0.289607	0.726257			448	0.0811042	0.292686														800	3.90913	10.0757	-0.612024
	376	0.295206	0.744684			450	0.0779738	0.313176														804	4.10222	10.1145	-0.594423
	377	0.300633	0.762734			452	0.0754126	0.339784														808	4.40564	10.2547	-0.570379
	378	0.305822	0.780095			454	0.0747012	0.365253														812	4.58876	9.9363	-0.538182
	379	0.31161	0.797453			456	0.0724246	0.394422														816	4.78032	9.83786	-0.51409
	380	0.317662	0.817872			458	0.0717131	0.4179														820	4.75731	9.27868	-0.487286
	381	0.322944	0.834115			460	0.07214	0.447069														824	5.13204	9.08899	-0.435356
	382	0.327734	0.8502			462	0.0725669	0.474957														828	5.17741	8.61356	-0.398924
	383	0.332688	0.865633			464	0.070148	0.500996														832	5.52243	8.58252	-0.35655
	384	0.337528	0.880792			466	0.0705748	0.5286														836	5.71656	8.267	-0.308509
	385	0.342049	0.895267			468	0.0717131	0.557342														840	6.02092	8.07361	-0.254247
	386	0.346403	0.908666			470	0.0712863	0.599459														844	6.54147	7.85027	-0.16672
	387	0.350644	0.92191			472	0.0737052	0.634889														848	7.00664	7.46492	-0.061391
	388	0.354751	0.93393			474	0.0751281	0.686113														852	7.2406	6.99406	0.03525
	389	0.358321	0.945399			476	0.0765509	0.726238														856	7.81611	6.54008	0.19511
	390	0.36174	0.95614			478	0.078543	0.765936														860	8.04174	6.06238	0.326498
	391	0.364549	0.965538			480	0.0789698	0.809761														864	8.46915	5.60407	0.51125
	392	0.367491	0.974122			482	0.079539	0.846471														868	8.57969	5.11818	0.676316
	393	0.369539	0.981638			484	0.0811042	0.879909														872	9.35563	4.73242	0.976921
	394	0.371277	0.98867			486	0.081531	0.920603														876	9.96251	4.295	1.31956
	395	0.37248	0.993253			488	0.0845191	0.943227														880	10.481	3.90416	1.68457
	396	0.373216	0.996512			490	0.0829539	0.974246	0.149421	0.375766												884	10.6748	3.56088	1.99781
	397	0.373294	0.999548			492	0.0833808	0.992601	0.141593	0.427502												888	11.288	3.27366	2.44812
	398	0.373128	1			494	0.080535	1	0.150783	0.513955												892	11.7543	3.09592	2.79671
	399	0.372632	0.99924			496	0.0781161	0.981929	0.158952	0.59258												896	12.5141	2.91309	3.29582
	400	0.371451	0.996667			498	0.0756972	0.956887	0.16678	0.686521												900	13.269	2.75338	3.81916
	401	0.369995	0.993947			500	0.0724246	0.913489	0.174949	0.764125												904	14.1018	2.67163	4.27836
	402	0.368196	0.989192			502	0.0674445	0.838503	0.180735	0.840708												908	14.9554	2.56022	4.84144
	403	0.365998	0.983408			504	0.0613261	0.757399	0.18482	0.901293												912	15.2706	2.49096	5.13041
	404	0.363475	0.97567			506	0.0539271	0.669607	0.188564	0.956773												916	15.7117	2.43381	5.45561
	405	0.360767	0.96751			508	0.0500854	0.586511	0.188223	0.989789												920	15.9394	2.29496	5.94541
	406	0.357855	0.957513			510	0.0468127	0.499858	0.186521	1												924	16.1175	2.19057	6.35769
	407	0.354552	0.947587			512			0.18516	0.997958												928	15.9219	2.04862	6.77202
	408	0.35128	0.935866			514			0.180054	0.985705												932	15.7755	1.94717	7.10177
	409	0.347793	0.923436			516			0.172907	0.961538												936	15.1522	1.77533	7.53488
	410	0.344059	0.910326			518			0.166099	0.912866												940	15.0193	1.72751	7.69424
	411	0.34012	0.896023			520			0.159632	0.862832												944	14.3193	1.64628	7.69798
	412	0.335943	0.880932			522			0.149762	0.802246												948	13.4371	1.54979	7.67028
	413	0.331536	0.864752			524			0.141933	0.748809												952	12.3028	1.44758	7.49893
	414	0.327035	0.847699			526			0.132403	0.688904												956	11.9762	1.40461	7.5263
	415	0.322455	0.829582			528			0.124575	0.632063												960	11.6101	1.3612	7.5293
	416	0.317387	0.810626			530			0.118448	0.586794												964	11.1652	1.30728	7.54077
	417	0.312353	0.790721			532			0.11096	0.541525												968	10.8596	1.27421	7.5226
	418	0.307116	0.769947			534			0.105174	0.511232												972	10.775	1.24304	7.66832
	419	0.301681	0.748143			536			0.099047	0.477876												976	10.7207	1.17894	8.09355
	420	0.296137	0.72544			538			0.0932607	0.453029												980	10.5131	1.15454	8.10584
	421	0.290646	0.701506			540			0.089857	0.425459												984	10.6029	1.09998	8.63917
	422	0.285239	0.676911			542			0.0833901	0.399251												988	10.2223	1.04455	8.78627
	423	0.279874	0.651243			544			0.0793057	0.381212												992	9.91598	0.95538	9.37909
	424	0.274745	0.62522			546			0.0745405	0.359088												996	9.27361	0.853488	9.86555
	425	0.269804	0.598463			548			0.0718176	0.336624												1000	8.39736	0.749956	10.1971
	426	0.265299	0.571288			550			0.0663717	0.317563												1004	7.11412	0.621743	10.4422
	427	0.261017	0.543938			552			0.062968	0.296801												1008	6.15392	0.532914	10.5477
	428	0.25709	0.51639			554			0.0578625	0.275698												1012	5.07099	0.446834	10.3487
	429	0.253471	0.488648			556			0.0541184	0.252553												1016	4.0437	0.354668	10.4014
	430	0.25046	0.461278			558			0.0513955	0.235875												1020	2.91042	0.263374	10.0505
	431	0.247871	0.434081			560			0.0476515	0.215793												1024	2.12037	0.191331	10.0822
	432	0.245802	0.40736			562			0.0452689	0.199796												1028	1.44805	0.132468	9.93125
	433	0.244236	0.381363			564			0.0428863	0.183118												1032	0.954441	0.0893788	9.67861
	434	0.243402	0.355991			566			0.0415248	0.169843												1036	0.598374	0.0568765	9.52059
	435	0.243123	0.331651			568			0.0371001	0.154867												1040	0.396182	0.038027	9.41845
	436	0.243512	0.308412			570			0.0353982	0.142274												1044	0.239395	0.0227837	9.50727
	437	0.244539	0.286282			572			0.0336964	0.131042												1048	0.149457	0.0146039	9.23409
	438	0.246419	0.265521			574			0.0319946	0.119469												1052	0.0977819	0.00916632	9.66751
	439	0.248859	0.245985			576			0.0306331	0.113002												1056	0.0637518	0.00595503	9.70553
	440	0.251943	0.22773			578			0.0289312	0.103131												1060	0.040891	0.00423261	8.66095
	441	0.255771	0.210749			580			0.0282505	0.0976855
	442	0.260469	0.195065			582			0.0265487	0.0915589
	443	0.265799	0.180643			584			0.0248468	0.0837304
	444	0.272058	0.167541			586			0.0248468	0.079646
	445	0.279151	0.155586			588			0.0228046	0.0735194
	446	0.287001	0.144723			590			0.0221239	0.069435
	447	0.295639	0.135031			592			0.0207624	0.0636487
	448	0.305019	0.126563			594			0.019401	0.0605854
	449	0.315282	0.118952			596			0.0190606	0.0568414
	450	0.326465	0.112259			598			0.0183799	0.0541184
	451	0.338368	0.106378			600			0.0176991	0.0510551
	452	0.350878	0.10124
	453	0.364244	0.0967563
	454	0.378302	0.0929246
	455	0.392841	0.0896165
	456	0.407974	0.0867297
	457	0.423703	0.084338
	458	0.439804	0.082343
	459	0.456228	0.080648
	460	0.472893	0.0792147
	461	0.489626	0.0780245
	462	0.506466	0.0770582
	463	0.522961	0.076268
	464	0.53883	0.0756119
	465	0.553992	0.0750761
	466	0.568164	0.0746062
	467	0.581173	0.0742125
	468	0.592937	0.0739136
	469	0.603556	0.0737292
	470	0.613007	0.0734948
	471	0.621447	0.0733146
	472	0.62941	0.073219
	473	0.637297	0.0732534
	474	0.645422	0.0733359
	475	0.653943	0.0734202
	476	0.663676	0.0736068
	477	0.674644	0.0739208
	478	0.686855	0.0742381
	479	0.700614	0.0746565
	480	0.715876	0.0751067
	481	0.732704	0.0756304
	482	0.751094	0.0762143
	483	0.771012	0.076774
	484	0.791941	0.0773722
	485	0.813407	0.0778615
	486	0.835678	0.078266
	487	0.858211	0.0786249
	488	0.880794	0.0788408
	489	0.903246	0.0788823
	490	0.924893	0.0787293
	491	0.945256	0.0783411
	492	0.964048	0.077734
	493	0.979986	0.076865
	494	0.991906	0.0756421
	495	0.998978	0.0741262
	496	1	0.0723047
	497	0.993684	0.0701096
	498	0.979263	0.0675528
	499	0.956247	0.0646983
	500	0.924208	0.0615512
	501	0.883293	0.0581467
	502	0.834278	0.0545024
	503	0.778181	0.0506765
	504	0.716042	0.0466503
	505	0.649624	0.0425168
	506	0.581444	0.0384235
	507	0.513596	0.0343889
	508	0.447786	0.030467
	509	0.385572	0.0266898
	510	0.327873	0.0231227
	511	0.275561	0.0198192
	512	0.229236	0.0168092
	513	0.18861	0.0140997
	514	0.153552	0.0116624
	515	0.123931	0.00953607
	516	0.0993777	0.00770448
	517	0.0793713	0.00613449
	518	0.063224	0.00484287
	519	0.0502914	0.00381493
	520	0.0399234	0.00297732
	521	0.0317085	0.00227932
	522	0.0252564	0.0016836
	523	0.0201572	0.00124006
	524	0.0161597	0.000956
	525	0.0129843	0.000724
	526	0.0103848	0.000506
	527	0.0083984	0.000351
	528	0.00681105	0.000247
	529	0.00553316	0.000175
	530	0.00454871	0.000105
	531	0.00373319	4.23e-05
	532	0.00302034	0
	533	0.00246622	1.59e-05
	534	0.00205773	2.1e-05
	535	0.0017075	3.02e-05
	536	0.00138493	8.8e-06
	537	0.00113517	1.3e-05
	538	0.000963	4.02e-05
	539	0.000847	9.68e-05
	540	0.000669	8.13e-05
	541	0.000502	6.04e-05
	542	0.000477	0.000113
	543	0.000419	0.000161
	544	0.000328	0.000174
	545	0.000247	0.000179
	546	0.000158	0.000185
	547	0.000141	0.000218
	548	0.000125	0.000262
	549	6.77e-05	0.000289
	550	0	0.000292
[truncated: 12 more columns]

## Sheet: Fig. 3
Fig. 3d									Fig. 3e
	Linker	Relative ΔF/F								AR-C155858 (-)	AR-C155858 (+)
	-	1.42771	1.19582	0.4662	0.418709	1.22904	1.26252			1.69402	4.58966
	(GGGGS)1	2.75972	1.19987	0.573136	1.58571	1.32322	1.47509			2.49817	4.57746
	(GGGGS)2	0.72108	1.85418	1.25203	1.17662	0.985381	0.651485			2.68844	4.63168
	(GGGGS)3	1.60915	1.04335	1.29391	1.49047	1.51199	1.90936			2.63375	4.52684
	(EAAAK)1	1.03063	0.872858	1.07796	0.519771	1.23326	0.695989			4.98719	4.62482
	(EAAAK)2	1.58458	1.42682	2.53535	1.58885	2.17862	1.79436			4.71622	4.90138
	GTGSG	1.8904	1.64461	1.04734	0.868627	0.855856	0.728086				4.69013
	GSTSGSTKG	1.52856	1.80105	1.3672	1.61736	0.30047	1.19796				4.23947
	GSTSGSGKPGSGEGSTKG	1.52627	1.46754	1.88007	3.37331	1.95532	3.12217				3.83971

## Sheet: Fig. 4
Fig. 4b					Fig. 4c													Fig. 4d					Fig. 4e
	ΔF/F		ΔR/R			Time (s)	EGFP		cpGFP		eLACCO1.1			Time constant (s)					Time (min)	Mean	SEM			Log10[L-lactate (nM)]	eLACCO1.1		deLACCO
	eLACCO1.1	deLACCO	eLaconic				Mean	SD	Mean	SD	Mean	SD		EGFP	cpGFP	eLACCO1.1			0	0.00441285	0.00231639				Mean	SEM	Mean	SEM
	1.24889	0.0781557	0.0058027			0	1	0	1	0	1	0		92.8678	116.255	211.788			0.25	0.00515812	0.0017828			3	0	0	0	0
	1.72765	0.0913418	0.0177202			0.212	0.994297	0.0112828	0.984034	0.0120655	0.984969	0.0154687		109.257	96.0799	89.3336			0.5	0.0113919	0.00276325			4	0.138615	0.0990371	0.0322308	0.0105075
	2.57049	0.102496	0.0370297			0.424	0.995424	0.0141725	0.975737	0.00923399	0.980532	0.0119966		107.263	96.6464	83.1324			0.75	0.011588	0.00250037			5	0.200639	0.157607	0.0414902	0.0178001
	1.63657	0.0569015	0.0286108			0.636	0.993171	0.0118435	0.972317	0.010156	0.975624	0.0124816		98.3768	108.416	71.5717			1	0.0110849	0.00339286			6	0.59229	0.193644	0.214588	0.0262944
	2.12266	0.106156	-0.0333144			0.848	0.988936	0.0126043	0.972216	0.0148579	0.969904	0.0112995		106.848	107.665	116.926			1.25	0.0136656	0.00324133			6.30103	2.09704	0.216987	0.203063	0.0369075
	4.04988	0.0502034	0.0181124			1.06	0.987032	0.0101023	0.9694	0.0109576	0.966619	0.0120098		104.324	114.763	95.6938			1.5	0.00938183	0.00229395			7	2.82011	0.203498	0.197587	0.0270563
	5.0863	0.125432	0.0157761			1.272	0.981994	0.0119914	0.96233	0.0104949	0.960408	0.0144249		110.542	98.9315	147.922			1.75	0.219925	0.0263755			7.30103	3.10799	0.226184	0.188993	0.0325555
	2.40225	0.127053	-0.0102138			1.484	0.980466	0.0117579	0.955882	0.0138904	0.959181	0.0174387		116.888	112.302	120.534			2	0.422496	0.0237817
	1.9201	0.0749986	0.0475054			1.696	0.979223	0.0130353	0.950068	0.0173923	0.957602	0.0163134		109.581	90.6865	111.058			2.25	0.534577	0.0233439
	2.7236	0.12193	0.047882			1.908	0.979726	0.012005	0.94729	0.0149802	0.955134	0.0196748		101.297	129.555	141.243			2.5	0.619784	0.0239626
	2.60159	0.100565	0.0153856			2.12	0.976757	0.0100731	0.945975	0.0141659	0.951757	0.0147503		117.852	120.032	85.1499			2.75	0.679732	0.0229899
	3.41686	0.159841	-0.000531761			2.332	0.976278	0.0114383	0.948352	0.0137443	0.951423	0.0183766		103.06	115.972	108.829			3	0.726609	0.0206298
	3.18873	0.204516	0.0163118			2.544	0.974209	0.0112462	0.939841	0.0130638	0.944687	0.0198528		108.206	119.402	144.032			3.25	0.772196	0.0202255
	2.27714	0.271246				2.756	0.974086	0.012439	0.93343	0.0194105	0.938927	0.0203187		95.3107	113.639	94.2507			3.5	0.808519	0.0201966
	2.90353	0.205619				2.968	0.972879	0.0130501	0.933529	0.0168461	0.939077	0.0217736		115.25	111.571	96.609			3.75	0.833906	0.0179148
	4.61882	0.176946				3.18	0.968799	0.0127379	0.930065	0.0202834	0.934882	0.0204549		117.368	102.913	97.2384			4	0.862363	0.0156948
	4.6684	0.114278				3.392	0.967383	0.0129846	0.927154	0.0152612	0.934946	0.0217787		107.31	104.709	126.523			4.25	0.885357	0.0159417
	4.67464	0.152408				3.604	0.964547	0.016149	0.926831	0.0177213	0.928302	0.0164094		106.002	112.089	167.839			4.5	0.896267	0.0143378
	2.71161	0.17422				3.816	0.964794	0.0143479	0.929288	0.0195091	0.929513	0.0191625		102.928	118.476	179.598			4.75	0.91977	0.0139986
	3.15827	0.105446				4.028	0.960966	0.0118338	0.918887	0.0175657	0.926996	0.0215728		109.649	122.158	193.862			5	0.932086	0.0136679
	3.7879	0.174822				4.24	0.957831	0.0124928	0.915728	0.016674	0.921335	0.018909		102.769	128.614	99.8203			5.25	0.942767	0.0119003
	3.99745	0.09693				4.452	0.956127	0.0130002	0.912356	0.0172536	0.916972	0.0164635		113.469	159.803	128.818			5.5	0.948414	0.0102217
	5.60084	0.169009				4.664	0.952754	0.0123989	0.907576	0.0176289	0.920876	0.0223856		113.469	106.882	113.685			5.75	0.957662	0.00811208
	5.67358	0.10928				4.876	0.952124	0.0151688	0.902023	0.0159884	0.913398	0.0200106		123.945	99.96				6	0.962182	0.00838238
	4.74898	0.0890739				5.088	0.951788	0.0162558	0.899786	0.0167425	0.907598	0.020605		124.46					6.25	0.966558	0.00811441
	2.16831	0.161532				5.3	0.949466	0.0151127	0.902537	0.0176727	0.905756	0.0234175							6.5	0.965245	0.00922708
		0.139487				5.512	0.946923	0.0179659	0.895642	0.0164486	0.903101	0.0235798							6.75	0.971062	0.00696974
		0.146997				5.724	0.944558	0.016321	0.894352	0.0170095	0.900677	0.0224413							7	0.973062	0.00512464
						5.936	0.945186	0.0157812	0.887699	0.0191841	0.90022	0.0265658							7.25	0.9745	0.00495482
						6.148	0.942568	0.0155604	0.886793	0.0187292	0.901603	0.0311272							7.5	0.969102	0.00591613
						6.36	0.940314	0.0188272	0.884941	0.018393	0.89744	0.0314338							7.75	0.966582	0.00524092
						6.572	0.937	0.0175885	0.881167	0.0171672	0.893493	0.0306831							8	0.969668	0.00528577
						6.784	0.936002	0.0191189	0.8814	0.0210272	0.893728	0.0468072
						6.996	0.934375	0.0179895	0.881137	0.0206974	0.890944	0.0380622
						7.208	0.930599	0.0191986	0.879045	0.01948	0.888036	0.0396056
						7.42	0.929836	0.0184096	0.872802	0.0209842	0.889026	0.0442622
						7.632	0.926551	0.0178625	0.874251	0.0189787	0.889454	0.0454289
						7.844	0.924436	0.0217112	0.86937	0.0240379	0.881523	0.0464587
						8.056	0.92364	0.020555	0.867218	0.0222753	0.880371	0.0441575
						8.268	0.919914	0.0201436	0.865067	0.022748	0.879422	0.0365984
						8.48	0.917637	0.0211721	0.862725	0.0208875	0.874017	0.0333619
						8.692	0.916742	0.0204728	0.860606	0.0194108	0.86592	0.0294679
						8.904	0.915594	0.0218116	0.857733	0.0220179	0.86677	0.0276882
						9.116	0.914959	0.0204935	0.854792	0.024317	0.860185	0.0272739
						9.328	0.910846	0.0212289	0.85489	0.0218099	0.859768	0.0297474
						9.54	0.90987	0.0221255	0.849381	0.0228657	0.85657	0.028891
						9.752	0.911509	0.0190071	0.845817	0.0254256	0.850652	0.0254206
						9.964	0.906823	0.0213	0.84492	0.026062	0.85419	0.0312336
						10.176	0.907329	0.0201775	0.844879	0.0237228	0.849468	0.0272895
						10.388	0.905598	0.0239715	0.838511	0.0258358	0.847259	0.0276941
						10.6	0.905021	0.023844	0.836074	0.0266584	0.842216	0.0233384
						10.812	0.903686	0.02286	0.83332	0.0256599	0.838881	0.0245513
						11.024	0.899492	0.0225136	0.836682	0.02598	0.83857	0.0268243
						11.236	0.900361	0.0226131	0.831715	0.0263496	0.833933	0.0257488
						11.448	0.897162	0.0217047	0.829349	0.0266858	0.831756	0.0279032
						11.66	0.895793	0.0214179	0.827973	0.0251744	0.826748	0.0259946
						11.872	0.895791	0.0219624	0.825744	0.0259635	0.82723	0.0295064
						12.084	0.894299	0.0222091	0.823552	0.0270183	0.8249	0.0315776
						12.296	0.891295	0.0223753	0.821679	0.0268016	0.825665	0.0385248
						12.508	0.887676	0.022871	0.820245	0.0296486	0.820689	0.0331181
						12.72	0.887856	0.0228731	0.817631	0.0289846	0.817912	0.0320306
						12.932	0.886128	0.0254804	0.815068	0.0264631	0.814454	0.0307006
						13.144	0.886332	0.0279118	0.814807	0.0261702	0.814685	0.0318491
						13.356	0.88627	0.0246078	0.810739	0.0291468	0.813216	0.0368822
						13.568	0.882803	0.0218568	0.809796	0.0285944	0.806201	0.035797
						13.78	0.880147	0.0286354	0.807025	0.0280232	0.808463	0.0384294
						13.992	0.878042	0.0225064	0.80898	0.0337649	0.801455	0.0358047
						14.204	0.875806	0.0222232	0.80363	0.034056	0.801071	0.0348583
						14.416	0.873774	0.0235275	0.802848	0.0309397	0.796482	0.035336
						14.628	0.87502	0.0209923	0.798107	0.029728	0.798135	0.0395776
						14.84	0.875119	0.0208755	0.797112	0.0292013	0.796672	0.0376575
						15.052	0.87221	0.0251247	0.794707	0.0293467	0.7929	0.0388812
						15.264	0.867625	0.0254333	0.790627	0.0320391	0.790007	0.0389238
						15.476	0.866879	0.0270086	0.792738	0.0329754	0.787811	0.0365714
						15.688	0.866858	0.0248805	0.788576	0.0286756	0.788348	0.0384874
						15.9	0.865743	0.025644	0.785827	0.0287107	0.783107	0.039291
						16.112	0.862687	0.0276956	0.784968	0.0289104	0.779317	0.0333117
						16.324	0.862685	0.0257619	0.783234	0.0321688	0.778588	0.0377135
						16.536	0.8593	0.0259833	0.780912	0.0305357	0.775821	0.0368107
						16.748	0.860304	0.0252076	0.777727	0.0332415	0.773266	0.0398724
						16.96	0.852791	0.0278504	0.780994	0.0322584	0.770154	0.0358855
						17.172	0.853477	0.025592	0.77633	0.0312877	0.771329	0.0389023
						17.384	0.850401	0.0262738	0.777459	0.0309102	0.767323	0.0343538
						17.596	0.850863	0.0281083	0.774562	0.0325154	0.762208	0.0368323
						17.808	0.846229	0.0279865	0.772355	0.031484	0.764804	0.037218
						18.02	0.844813	0.0267725	0.77242	0.0336563	0.759914	0.0387635
						18.232	0.84181	0.0314108	0.76686	0.0289986	0.762251	0.0412925
						18.444	0.838925	0.0310968	0.764911	0.0300141	0.757129	0.0364719
						18.656	0.838524	0.0319898	0.765684	0.0318455	0.759572	0.0401372
						18.868	0.838725	0.0273804	0.759527	0.0302529	0.764944	0.0725176
						19.08	0.835868	0.0310632	0.762862	0.0339784	0.763832	0.0700394
						19.292	0.834498	0.0326367	0.759317	0.0296275	0.756296	0.0569044
						19.504	0.831441	0.0325828	0.759591	0.0335181	0.754512	0.0508601
						19.716	0.832443	0.0312125	0.755031	0.033186	0.750778	0.0491835
						19.928	0.828362	0.0291574	0.754508	0.0357407	0.748386	0.0458251
						20.14	0.825747	0.0307091	0.752957	0.0321689	0.745729	0.0447988
						20.352	0.826448	0.0299024	0.750675	0.0354266	0.741516	0.0440163
						20.564	0.82713	0.0278836	0.74782	0.0356212	0.740112	0.0443087
						20.776	0.822573	0.0310735	0.74665	0.0358762	0.741316	0.0509532
						20.988	0.822704	0.0280031	0.745568	0.0345213	0.738613	0.0480319
						21.2	0.823255	0.0287618	0.746624	0.0328152	0.735341	0.0439195
						21.412	0.82191	0.0297409	0.742046	0.0340528	0.730865	0.0415823
						21.624	0.818465	0.027013	0.741158	0.0355964	0.72847	0.0455083
						21.836	0.818857	0.0285126	0.739582	0.0330939	0.727887	0.045724
						22.048	0.815867	0.0314272	0.736725	0.0350203	0.731652	0.0528609
						22.26	0.811536	0.0293914	0.734835	0.0360338	0.731032	0.0519146
						22.472	0.811162	0.0327281	0.730696	0.0337584	0.729184	0.0564292
						22.684	0.810795	0.029946	0.729423	0.0333638	0.724512	0.0492202
						22.896	0.809395	0.0300847	0.728549	0.0322173	0.718642	0.0456544
						23.108	0.807211	0.0328231	0.727468	0.03411	0.718405	0.0449331
						23.32	0.802162	0.0324467	0.728419	0.0365334	0.716724	0.0462398
						23.532	0.804683	0.0326398	0.724858	0.0332568	0.715249	0.0482682
						23.744	0.800552	0.0322615	0.721636	0.0351234	0.7113	0.043933
						23.956	0.799834	0.0316545	0.720096	0.0335533	0.712591	0.0484747
						24.168	0.79657	0.0310342	0.717917	0.0345168	0.708781	0.0428017
						24.38	0.796773	0.0358139	0.719418	0.0371966	0.706187	0.0431364
						24.592	0.795333	0.0335735	0.713898	0.0344723	0.709884	0.0541449
						24.804	0.791336	0.0332719	0.714212	0.0352892	0.708099	0.0578065
						25.016	0.792729	0.0331012	0.71203	0.035768	0.70806	0.0626477
						25.228	0.792484	0.034779	0.714718	0.0354528	0.706052	0.0628301
						25.44	0.789093	0.0359555	0.713968	0.035925	0.705428	0.0627191
						25.652	0.787899	0.0356714	0.709789	0.0367075	0.700272	0.065731
						25.864	0.785648	0.0343696	0.706676	0.036107	0.697412	0.0651082
						26.076	0.785431	0.0354445	0.706001	0.0361418	0.69414	0.0620028
						26.288	0.785035	0.0319689	0.707491	0.0385287	0.688167	0.0511138
						26.5	0.783336	0.0337891	0.701277	0.0360984	0.684713	0.048902
						26.712	0.783441	0.0330095	0.702586	0.038711	0.683536	0.0485729
						26.924	0.781135	0.033606	0.698723	0.0398265	0.685297	0.0503587
						27.136	0.779066	0.0323544	0.697445	0.0389346	0.683098	0.0501738
						27.348	0.778253	0.0313453	0.695373	0.0382509	0.68215	0.0555187
						27.56	0.773008	0.0333973	0.694286	0.0386145	0.679192	0.0515704
						27.772	0.774701	0.0340861	0.69144	0.0383671	0.676651	0.0506688
						27.984	0.772821	0.0317768	0.691045	0.0406041	0.6783	0.0523114
						28.196	0.770247	0.0296545	0.691417	0.0396087	0.677298	0.0479469
						28.408	0.767091	0.0326174	0.687364	0.0389289	0.674509	0.0540212
						28.62	0.768583	0.0321404	0.685827	0.0421788	0.673047	0.0517123
						28.832	0.768072	0.0328811	0.684357	0.0387345	0.674173	0.0539349
						29.044	0.762533	0.034178	0.685783	0.0409714	0.66893	0.0476795
						29.256	0.761035	0.0347675	0.685984	0.0388976	0.669471	0.0533716
						29.468	0.763093	0.0329926	0.683068	0.0394576	0.668655	0.0486722
						29.68	0.760451	0.0323117	0.684074	0.039482	0.666467	0.0512704
						29.892	0.759119	0.0322649	0.681962	0.0405991	0.66297	0.0524817
						30.104	0.760073	0.0296721	0.681575	0.0391068	0.66248	0.054721
						30.316	0.758958	0.0303039	0.680525	0.0396732	0.660617	0.0538905
						30.528	0.756872	0.0322331	0.677327	0.0396126	0.658793	0.0540606
						30.74	0.753665	0.0360027	0.675725	0.0423235	0.658392	0.052771
						30.952	0.75422	0.0334206	0.675006	0.0406312	0.656844	0.0546626
						31.164	0.752056	0.033199	0.673815	0.0410086	0.653973	0.0587811
						31.376	0.751988	0.0339869	0.673798	0.0399954	0.652357	0.0592064
						31.588	0.750071	0.0334966	0.669714	0.0434551	0.645928	0.0557003
						31.8	0.747748	0.0337879	0.669407	0.0427402	0.649556	0.0606069
						32.012	0.744565	0.0352091	0.668497	0.0412529	0.648475	0.0585268
						32.224	0.743262	0.0346162	0.665188	0.0424326	0.645608	0.058289
						32.436	0.74131	0.0359759	0.667106	0.0421538	0.642405	0.0550252
						32.648	0.742497	0.0364819	0.665689	0.0383541	0.642767	0.0551623
						32.86	0.741279	0.0346471	0.660845	0.0410938	0.643338	0.0608435
						33.072	0.739071	0.0330494	0.663139	0.0398416	0.640504	0.0540455
						33.284	0.736633	0.034135	0.660918	0.0397662	0.639312	0.0556012
						33.496	0.736584	0.0352726	0.656483	0.0398642	0.638398	0.0592577
						33.708	0.736005	0.0333949	0.657552	0.0384349	0.63713	0.0585415
						33.92	0.734255	0.0328523	0.653685	0.038273	0.634158	0.0583752
						34.132	0.732642	0.0350991	0.653216	0.037314	0.635254	0.0590786
						34.344	0.731773	0.0352561	0.652491	0.0395614	0.629772	0.0609007
						34.556	0.727733	0.0358161	0.652102	0.0400298	0.631696	0.0638823
						34.768	0.728644	0.0311492	0.647351	0.0413172	0.630263	0.0606108
						34.98	0.727869	0.0340378	0.648891	0.0397586	0.629934	0.0643965
						35.192	0.724485	0.034232	0.649294	0.0413591	0.626955	0.0669565
						35.404	0.725221	0.0353852	0.648498	0.0413281	0.623401	0.0643888
						35.616	0.722979	0.0334997	0.645592	0.041521	0.622633	0.0616142
						35.828	0.722083	0.0330076	0.642873	0.0394899	0.62162	0.0638301
						36.04	0.722284	0.0344172	0.643087	0.0415944	0.617364	0.0602124
						36.252	0.716377	0.0341693	0.640696	0.0408104	0.615299	0.0635055
						36.464	0.715135	0.0338261	0.640872	0.0396822	0.613732	0.0617956
						36.676	0.715123	0.0334598	0.640166	0.0408325	0.612729	0.0589214
						36.888	0.714067	0.0345759	0.639625	0.0415338	0.612051	0.0586301
						37.1	0.714304	0.0341013	0.636374	0.0432468	0.610014	0.0612866
						37.312	0.713483	0.031501	0.635167	0.0411944	0.610559	0.0618197
						37.524	0.71218	0.0332778	0.634929	0.0416807	0.610728	0.0609545
						37.736	0.711417	0.0341992	0.633467	0.0416264	0.606499	0.0622063
						37.948	0.70903	0.0313592	0.631415	0.0414512	0.606426	0.0615973
						38.16	0.708456	0.0319387	0.630108	0.0418278	0.604507	0.0623928
						38.372	0.707187	0.0338866	0.630174	0.0410791	0.605397	0.066143
						38.584	0.705945	0.0340992	0.627655	0.0426816	0.604635	0.0651383
						38.796	0.705205	0.0333255	0.626095	0.0418651	0.602566	0.0645759
						39.008	0.703069	0.0354349	0.625403	0.0440196	0.602156	0.063771
						39.22	0.700482	0.0335538	0.623547	0.0425029	0.600845	0.064871
						39.432	0.699827	0.0318838	0.623142	0.0424985	0.595975	0.0639665
						39.644	0.70063	0.0334119	0.623104	0.0430689	0.596204	0.0638182
						39.856	0.697136	0.0339573	0.618133	0.0415817	0.595916	0.0654674
						40.068	0.696376	0.032046	0.617809	0.0414473	0.592933	0.0611324
						40.28	0.696205	0.0337758	0.61844	0.0437238	0.591734	0.0651777
						40.492	0.697064	0.031928	0.616152	0.0455483	0.591253	0.0658791
						40.704	0.695611	0.0338996	0.614903	0.0449486	0.588171	0.0640247
						40.916	0.692162	0.0351626	0.614999	0.0460478	0.588952	0.0642973
						41.128	0.691468	0.0357452	0.614401	0.0430532	0.585458	0.0628902
						41.34	0.687086	0.0329425	0.609027	0.0467083	0.584657	0.062127
						41.552	0.68647	0.0336006	0.61173	0.0427688	0.584276	0.0615612
						41.764	0.686197	0.0369137	0.608499	0.0445831	0.583717	0.0640827
						41.976	0.685526	0.0375318	0.607226	0.0404667	0.585731	0.0655046
						42.188	0.679957	0.036113	0.606666	0.044172	0.582609	0.0644932
						42.4	0.679738	0.0344072	0.604129	0.0412154	0.579595	0.0640683
						42.612	0.679438	0.0355948	0.601868	0.0439659	0.579434	0.064246
						42.824	0.675945	0.0349899	0.602345	0.041826	0.576774	0.0640761
						43.036	0.673317	0.0372712	0.602508	0.0418072	0.580051	0.069643
						43.248	0.672575	0.0372116	0.602747	0.0418367	0.578331	0.0669207
						43.46	0.670911	0.0371023	0.598573	0.0423723	0.571584	0.064274
						43.672	0.671052	0.0360962	0.597379	0.0433559	0.57234	0.0659283
						43.884	0.672096	0.0359192	0.598773	0.0448162	0.571139	0.0676088
						44.096	0.669483	0.0338136	0.596381	0.0439862	0.571994	0.0655805
						44.308	0.667774	0.0343657	0.594181	0.0438134	0.565377	0.0616755
						44.52	0.667662	0.034992	0.593194	0.0434446	0.569013	0.0683293
						44.732	0.666658	0.0349752	0.592962	0.0438824	0.566329	0.0675446
						44.944	0.662696	0.0339778	0.591749	0.0444141	0.564825	0.0648722
						45.156	0.662768	0.0346597	0.59038	0.0445357	0.563465	0.0667183
						45.368	0.660391	0.0355901	0.590038	0.0447276	0.558967	0.0650241
						45.58	0.658399	0.0351117	0.587137	0.0463398	0.562007	0.0702812
						45.792	0.658588	0.0349293	0.588102	0.0444336	0.560842	0.0692389
						46.004	0.657778	0.0366199	0.588599	0.0454194	0.557636	0.0652904
						46.216	0.657164	0.0381717	0.5855	0.0442337	0.557097	0.0657241
						46.428	0.654734	0.0357941	0.587527	0.0428152	0.555865	0.0676021
						46.64	0.653101	0.0378392	0.587647	0.045058	0.555211	0.0679093
						46.852	0.651628	0.0377399	0.583442	0.0448416	0.554925	0.0697096
						47.064	0.652933	0.0397243	0.584824	0.0451067	0.554331	0.0691142
						47.276	0.651737	0.0380923	0.581068	0.0426846	0.552018	0.0683645
						47.488	0.64898	0.0377078	0.582453	0.0441817	0.555053	0.0736828
						47.7	0.647967	0.0367942	0.579532	0.0449153	0.54964	0.0662427
						47.912	0.647452	0.0407503	0.578015	0.04329	0.551377	0.0704466
						48.124	0.644397	0.0390612	0.57662	0.0447157	0.547156	0.0668331
						48.336	0.643603	0.0400694	0.57453	0.0429337	0.545621	0.0680237
						48.548	0.6414	0.0377907	0.577351	0.0445689	0.544124	0.0655078
						48.76	0.642481	0.0375941	0.574595	0.0457865	0.54639	0.0676547
						48.972	0.640493	0.0356893	0.571138	0.0432645	0.544317	0.0682384
						49.184	0.639201	0.037957	0.570831	0.0453847	0.541472	0.0662134
						49.396	0.639251	0.0355558	0.570284	0.0472353	0.540082	0.0682198
						49.608	0.636736	0.0373774	0.568179	0.0445546	0.539896	0.0684753
						49.82	0.634611	0.0391921	0.567483	0.0438136	0.539899	0.0679923
						50.032	0.633588	0.0367719	0.56412	0.0460964	0.534973	0.0671867
						50.244	0.632568	0.0350719	0.567109	0.0439213	0.535965	0.069913
						50.456	0.633194	0.0335796	0.563877	0.0428047	0.536371	0.0676993
						50.668	0.631885	0.0367242	0.563571	0.0433011	0.536955	0.0721695
						50.88	0.629058	0.0348493	0.564	0.0443316	0.535582	0.0712503
						51.092	0.629382	0.0369527	0.561179	0.0462608	0.534402	0.0699632
						51.304	0.627589	0.0358831	0.56037	0.0465046	0.532589	0.0694197
						51.516	0.624554	0.0363317	0.560771	0.0452466	0.528919	0.0690428
						51.728	0.623025	0.0398718	0.560868	0.045869	0.528567	0.0698816
						51.94	0.623759	0.0348582	0.562298	0.044361	0.525181	0.0702625
						52.152	0.621476	0.0371597	0.55839	0.0449474	0.530451	0.0725041
						52.364	0.621268	0.0377611	0.558061	0.0446211	0.526124	0.0711662
						52.576	0.616782	0.0377655	0.559941	0.0456084	0.525713	0.0720386
						52.788	0.616564	0.0370922	0.554753	0.0437541	0.524059	0.0713417
						53	0.61674	0.0377742	0.553026	0.0474233	0.521982	0.0711698
						53.212	0.615636	0.0368109	0.553031	0.045964	0.520448	0.0722696
						53.424	0.613404	0.0367235	0.551403	0.0486295	0.519487	0.069759
						53.636	0.612901	0.0372977	0.552176	0.0463744	0.516411	0.0700874
						53.848	0.612705	0.0397795	0.550093	0.0454361	0.516313	0.0694936
						54.06	0.609934	0.0382254	0.550702	0.0440268	0.518936	0.0739455
						54.272	0.609879	0.0372343	0.550382	0.0477592	0.513722	0.0701045
						54.484	0.606716	0.0410312	0.546052	0.0474797	0.514059	0.0715927
						54.696	0.606002	0.0378894	0.546162	0.0452247	0.513425	0.07188
						54.908	0.604409	0.0403986	0.547071	0.0491282	0.510581	0.0716279
						55.12	0.601539	0.0370568	0.543242	0.0486722	0.513244	0.0738337
						55.332	0.601672	0.0398916	0.544483	0.0492382	0.511338	0.0712713
						55.544	0.602123	0.0375175	0.543636	0.0487781	0.510342	0.0720753
						55.756	0.602662	0.0384853	0.542103	0.0486416	0.509108	0.0724085
						55.968	0.600245	0.037322	0.542878	0.0472879	0.507508	0.0738764
						56.18	0.598788	0.0382593	0.541544	0.0476808	0.507977	0.0732602
						56.392	0.597933	0.0371883	0.542307	0.0454644	0.505522	0.0747199
						56.604	0.596059	0.0388422	0.540561	0.0466003	0.505252	0.0723348
						56.816	0.595101	0.0386272	0.539112	0.0469254	0.504927	0.0747768
						57.028	0.595435	0.037266	0.537395	0.0446058	0.501912	0.0754773
						57.24	0.591896	0.0388582	0.5354	0.0469283	0.502299	0.0756641
						57.452	0.589049	0.0373198	0.536534	0.048734	0.502156	0.0745858
						57.664	0.590832	0.0355168	0.534004	0.0460201	0.499736	0.0751945
						57.876	0.589276	0.0358357	0.531849	0.0457011	0.498448	0.0753711
						58.088	0.588079	0.0368807	0.530178	0.0463214	0.497239	0.0737738
						58.3	0.585988	0.0363683	0.531022	0.0473911	0.496481	0.0703624
						58.512	0.586545	0.0372133	0.53301	0.0478501	0.497063	0.0761736
						58.724	0.584921	0.0360733	0.530596	0.0471496	0.495885	0.0749555
						58.936	0.584112	0.0369286	0.529493	0.0473868	0.493269	0.0713898
						59.148	0.582586	0.0367099	0.531346	0.0489054	0.49607	0.0767183
						59.36	0.581759	0.0344371	0.529269	0.0485147	0.493209	0.0748488
						59.572	0.580663	0.0370037	0.529024	0.0491437	0.493453	0.0753622
						59.784	0.582609	0.0357325	0.527898	0.0482472	0.495952	0.0819786
						59.996	0.57705	0.0364752	0.525975	0.0497071	0.491587	0.0756241
						60.208	0.578448	0.0360951	0.523552	0.048684	0.488594	0.0757696
						60.42	0.576103	0.0360803	0.52486	0.0471366	0.490739	0.0773271
						60.632	0.57535	0.0363767	0.521731	0.0481644	0.489339	0.0753054
						60.844	0.574839	0.0379719	0.521959	0.0485011	0.486724	0.0765622
						61.056	0.572459	0.0351528	0.521744	0.0485098	0.486028	0.0773624
						61.268	0.572489	0.0351162	0.519362	0.0490229	0.485291	0.0785383
						61.48	0.571622	0.0372112	0.516306	0.0473838	0.481626	0.0737446
						61.692	0.567643	0.0371672	0.518611	0.049251	0.483851	0.0807031
						61.904	0.568972	0.0357594	0.517771	0.0491601	0.480305	0.0746226
						62.116	0.569541	0.0326483	0.515076	0.0492227	0.483752	0.0797934
						62.328	0.568372	0.0338903	0.516101	0.0514061	0.480282	0.0752335
						62.54	0.564246	0.0339447	0.514513	0.0497342	0.479365	0.076391
						62.752	0.56445	0.0360056	0.514704	0.0503319	0.477427	0.0747401
						62.964	0.559991	0.0343566	0.512451	0.0501961	0.477245	0.0742102
						63.176	0.559592	0.0366107	0.510721	0.0512476	0.479511	0.0763803
						63.388	0.560683	0.0335685	0.510864	0.0505971	0.477316	0.075753
						63.6	0.559654	0.0321001	0.510122	0.0527468	0.475558	0.0749188
						63.812	0.556225	0.0353265	0.510005	0.0488833	0.475462	0.077149
						64.024	0.55887	0.035137	0.508482	0.0491927	0.474878	0.0746205
						64.236	0.55813	0.0353326	0.506139	0.0472598	0.472933	0.0733958
						64.448	0.55532	0.0366963	0.50553	0.0492727	0.474296	0.0761861
						64.66	0.557087	0.035548	0.503307	0.0515746	0.474526	0.0817925
						64.872	0.555244	0.0359292	0.504972	0.0499053	0.47504	0.0783819
						65.084	0.549823	0.0365502	0.505886	0.0495558	0.469267	0.0774857
						65.296	0.549781	0.0349269	0.502717	0.0505666	0.473172	0.0817683
						65.508	0.548902	0.0346633	0.500505	0.0506293	0.469374	0.0791809
						65.72	0.549266	0.0354915	0.501958	0.0517968	0.467242	0.0762492
						65.932	0.548953	0.0310085	0.50205	0.0500305	0.469202	0.0806238
						66.144	0.549091	0.033866	0.499537	0.0503784	0.467548	0.0792055
						66.356	0.541988	0.0357819	0.498548	0.052559	0.46707	0.0783311
						66.568	0.543308	0.0359202	0.499781	0.0512976	0.463115	0.075271
						66.78	0.541299	0.0351241	0.495628	0.0498749	0.461562	0.0776077
						66.992	0.541092	0.0358813	0.494819	0.048274	0.463262	0.0777376
						67.204	0.538298	0.0365271	0.494259	0.0487557	0.46152	0.0776747
						67.416	0.538824	0.0363319	0.49519	0.0532275	0.459381	0.079203
						67.628	0.53672	0.0369571	0.494001	0.0514424	0.46185	0.0807108
						67.84	0.535732	0.0338169	0.493237	0.051554	0.458545	0.0788589
						68.052	0.535247	0.0339858	0.493318	0.0510809	0.4613	0.0806408
						68.264	0.533684	0.0348173	0.492625	0.0501868	0.45907	0.0809333
						68.476	0.534685	0.0358797	0.491677	0.0498976	0.458097	0.0837326
						68.688	0.531425	0.0361031	0.489051	0.0485017	0.45616	0.0788595
						68.9	0.530801	0.0365384	0.488743	0.0507425	0.455486	0.0785435
						69.112	0.531957	0.0364886	0.486228	0.0496819	0.451725	0.076814
						69.324	0.529193	0.0360289	0.485877	0.0481236	0.454665	0.0808481
						69.536	0.528908	0.0330839	0.488479	0.0488697	0.452241	0.0798571
						69.748	0.527652	0.0337069	0.485487	0.0491269	0.455319	0.0819825
						69.96	0.525574	0.0346699	0.484723	0.049424	0.452551	0.0813949
						70.172	0.523866	0.0346196	0.48502	0.0469827	0.450695	0.0792782
						70.384	0.523157	0.0363021	0.483366	0.0481876	0.452831	0.0848696
						70.596	0.521961	0.0363938	0.482504	0.0486069	0.44939	0.079306
						70.808	0.523339	0.0358196	0.48107	0.0453989	0.450603	0.0808631
						71.02	0.524389	0.0338933	0.480645	0.0489845	0.450489	0.0803005
						71.232	0.519912	0.0337153	0.482116	0.0500508	0.449427	0.0816093
						71.444	0.520769	0.0336682	0.48084	0.0500619	0.447931	0.0798054
						71.656	0.519968	0.0343521	0.477805	0.0458152	0.448103	0.0815123
						71.868	0.517973	0.0335048	0.476461	0.0482661	0.44742	0.0825086
						72.08	0.516056	0.0345976	0.475472	0.0472957	0.445233	0.0794407
						72.292	0.516122	0.0333204	0.475575	0.0492944	0.444114	0.081481
						72.504	0.514645	0.0348185	0.475234	0.0471072	0.444507	0.0839908
						72.716	0.515439	0.0318072	0.475475	0.0481295	0.445358	0.0855041
						72.928	0.511191	0.0340837	0.474315	0.0482224	0.444341	0.0835219
						73.14	0.513889	0.0335795	0.472383	0.0484332	0.444569	0.0859236
						73.352	0.510697	0.0342232	0.471226	0.046022	0.441178	0.0801925
						73.564	0.508326	0.0357335	0.471533	0.0483694	0.441893	0.0813786
						73.776	0.509205	0.0356774	0.468739	0.0491774	0.44226	0.082412
						73.988	0.509663	0.0348763	0.46652	0.0474675	0.440813	0.0816757
						74.2	0.505748	0.031825	0.469287	0.0463658	0.438261	0.0827065
						74.412	0.504768	0.0333174	0.46662	0.0483267	0.438023	0.0823071
						74.624	0.504611	0.0324798	0.465385	0.0472128	0.439524	0.083755
						74.836	0.502174	0.0333831	0.465064	0.0494859	0.435924	0.0798167
						75.048	0.502647	0.0329567	0.462926	0.0491598	0.439075	0.0842892
						75.26	0.501294	0.0336898	0.463011	0.046465	0.434883	0.0792385
						75.472	0.498474	0.0316567	0.46087	0.0483944	0.435949	0.0827678
						75.684	0.495047	0.0346619	0.460211	0.046573	0.432147	0.0803749
						75.896	0.496437	0.0322978	0.461972	0.0513413	0.435475	0.0850322
						76.108	0.496993	0.0319047	0.460383	0.0476237	0.43589	0.0860227
						76.32	0.49374	0.0343035	0.459311	0.0475847	0.434527	0.0849596
						76.532	0.492081	0.0325099	0.460149	0.0496816	0.43613	0.087338
						76.744	0.490343	0.0329853	0.45963	0.0487479	0.432003	0.082912
						76.956	0.490423	0.0321537	0.458867	0.0493536	0.432395	0.0827396
						77.168	0.487126	0.0323353	0.458349	0.0494044	0.434659	0.0852775
						77.38	0.488935	0.0348324	0.456414	0.0475844	0.431563	0.0855222
						77.592	0.487576	0.0341788	0.456414	0.0503605	0.430437	0.0825524
						77.804	0.486482	0.0324297	0.454302	0.0479163	0.429003	0.0819047
						78.016	0.486143	0.0344685	0.451841	0.0450338	0.426702	0.080959
						78.228	0.481368	0.0356032	0.453007	0.0470837	0.426985	0.0801906
						78.44	0.483101	0.0337313	0.452554	0.048213	0.423857	0.0789887
						78.652	0.482601	0.0330753	0.449796	0.0501387	0.423327	0.0810834
						78.864	0.480936	0.0327856	0.451601	0.0491148	0.424083	0.082036
						79.076	0.478696	0.0348174	0.449374	0.0478215	0.424008	0.0851777
						79.288	0.479715	0.0334334	0.447993	0.0498798	0.423809	0.0818434
						79.5	0.477329	0.0337965	0.450182	0.0503225	0.422758	0.0806968
						79.712	0.478577	0.0327666	0.447977	0.0477995	0.419724	0.0774018
						79.924	0.477022	0.0317875	0.446137	0.0458319	0.421349	0.0814836
						80.136	0.478463	0.0299769	0.447484	0.0465757	0.419789	0.083404
						80.348	0.475206	0.0336845	0.44762	0.0463604	0.417286	0.0787749
						80.56	0.472369	0.0321726	0.444177	0.0468898	0.416967	0.0801635
						80.772	0.473107	0.030085	0.442152	0.0477373	0.416162	0.0810671
						80.984	0.470385	0.0321341	0.442188	0.0468274	0.416878	0.0805229
						81.196	0.472354	0.0328614	0.443926	0.0484855	0.417197	0.0803908
						81.408	0.469583	0.0333511	0.441898	0.0462418	0.416228	0.0822559
						81.62	0.467987	0.0335563	0.440981	0.0454242	0.414012	0.0792316
						81.832	0.467722	0.034157	0.439913	0.0464729	0.416986	0.0806354
						82.044	0.468837	0.0328596	0.438872	0.0470943	0.414974	0.0806419
						82.256	0.466461	0.0330171	0.437966	0.0463456	0.416465	0.0823433
						82.468	0.464425	0.0328177	0.436638	0.0468061	0.414374	0.0804917
						82.68	0.465005	0.0319292	0.438241	0.0476029	0.412531	0.0823494
						82.892	0.464678	0.0326559	0.437754	0.0473321	0.412939	0.0813228
						83.104	0.462086	0.0333134	0.436228	0.0469096	0.411977	0.0796078
						83.316	0.460458	0.0303228	0.435273	0.0451374	0.41162	0.0810257
						83.528	0.4577	0.0316238	0.432816	0.0455785	0.411617	0.0828576
						83.74	0.458512	0.0322428	0.433926	0.0462841	0.410854	0.0820754
						83.952	0.457941	0.0316797	0.432092	0.0462627	0.410595	0.0842361
						84.164	0.45488	0.030358	0.431377	0.0450238	0.409512	0.0829663
						84.376	0.455617	0.0311684	0.430178	0.045695	0.407699	0.0814991
						84.588	0.455382	0.0312619	0.428503	0.0471973	0.407479	0.0824449
						84.8	0.452928	0.0305132	0.427504	0.0468139	0.406812	0.0823919
						85.012	0.452235	0.0321955	0.427205	0.0463525	0.406417	0.0806862
						85.224	0.453929	0.0316648	0.426915	0.0476656	0.406138	0.081014
						85.436	0.45045	0.033241	0.428618	0.0478617	0.40545	0.0812414
						85.648	0.450394	0.0310905	0.426513	0.0484965	0.407206	0.0839887
						85.86	0.450142	0.0313982	0.425296	0.047135	0.407395	0.0856712
						86.072	0.449725	0.0321511	0.424917	0.046062	0.404808	0.0822885
						86.284	0.448787	0.0315905	0.422657	0.0464847	0.405001	0.0841568
						86.496	0.448425	0.032271	0.42377	0.0483409	0.405185	0.0843218
						86.708	0.448283	0.0302603	0.424695	0.0463744	0.402702	0.0809535
						86.92	0.445285	0.0323969	0.421505	0.0453264	0.401255	0.0839402
						87.132	0.445518	0.0332686	0.420733	0.0447651	0.402082	0.0838046
						87.344	0.444746	0.033437	0.423107	0.0446732	0.400625	0.083671
						87.556	0.445143	0.0330742	0.422016	0.0454927	0.403222	0.0850981
						87.768	0.441792	0.0313433	0.420357	0.0470833	0.400077	0.0823479
						87.98	0.441725	0.0332935	0.41837	0.0465572	0.399467	0.081594
						88.192	0.443116	0.0329305	0.417077	0.0439291	0.39891	0.0813366
						88.404	0.439638	0.0343196	0.41554	0.0446774	0.39638	0.0823693
						88.616	0.437106	0.0341722	0.416758	0.0464991	0.39763	0.080866
						88.828	0.437429	0.0338707	0.415515	0.043774	0.39698	0.0828645
						89.04	0.436568	0.0322829	0.413907	0.0433951	0.397929	0.0861044
						89.252	0.437557	0.0325305	0.412618	0.0447825	0.395894	0.0828795
						89.464	0.439093	0.0315786	0.41395	0.0460838	0.398207	0.0838552
						89.676	0.437591	0.0356644	0.410666	0.044917	0.394074	0.0825702
						89.888	0.433915	0.0336639	0.412627	0.0446736	0.394585	0.0830342
						90.1	0.434403	0.0309946	0.411183	0.0455085	0.397454	0.0873411
						90.312	0.432802	0.0308058	0.410578	0.0448651	0.395118	0.0839962
						90.524	0.433647	0.0308777	0.409205	0.043187	0.391563	0.0818811
						90.736	0.429069	0.0318434	0.409319	0.0408281	0.394697	0.0884497
						90.948	0.429021	0.0324709	0.406611	0.0415033	0.392723	0.0815276
						91.16	0.430819	0.0312706	0.40932	0.0414738	0.390956	0.0822382
						91.372	0.427649	0.0330672	0.407012	0.0425935	0.390951	0.0809701
						91.584	0.425596	0.0335955	0.406285	0.0438179	0.393752	0.0852562
						91.796	0.425073	0.0335954	0.406578	0.0448807	0.390217	0.0817332
						92.008	0.42578	0.0300966	0.40618	0.0418764	0.394259	0.0860207
						92.22	0.424246	0.0310245	0.405139	0.043964	0.392081	0.0870444
						92.432	0.422169	0.0315162	0.402405	0.0426859	0.391773	0.0886537
						92.644	0.421667	0.0319387	0.405568	0.043738	0.390566	0.0847908
						92.856	0.421938	0.0318388	0.403222	0.043445	0.389658	0.0850535
						93.068	0.422278	0.0312357	0.402243	0.0425373	0.388581	0.0857211
						93.28	0.419919	0.0309915	0.40367	0.0460005	0.38798	0.0860551
						93.492	0.419878	0.0334153	0.401776	0.0418729	0.385446	0.0814857
						93.704	0.41959	0.0286423	0.402079	0.0437612	0.386929	0.084323
						93.916	0.417627	0.0303341	0.39882	0.0423183	0.385943	0.0804915
						94.128	0.416538	0.0315895	0.401266	0.0429828	0.386361	0.0835511
						94.34	0.415571	0.0294395	0.399162	0.0413715	0.385613	0.0878587
						94.552	0.414558	0.0310312	0.397442	0.0424303	0.383609	0.0813032
						94.764	0.414907	0.0309234	0.396908	0.042321	0.383181	0.0816615
						94.976	0.410838	0.0321233	0.396813	0.0420746	0.383497	0.0824908
						95.188	0.412335	0.0340627	0.395842	0.0419435	0.382994	0.0834602
						95.4	0.411397	0.0331945	0.396209	0.0441461	0.381824	0.0807317
						95.612	0.410909	0.0299605	0.393535	0.0414617	0.380034	0.079601
						95.824	0.408497	0.0316864	0.393562	0.0404088	0.382475	0.083069
						96.036	0.406925	0.0326952	0.393445	0.0420265	0.381814	0.081912
						96.248	0.406116	0.0317247	0.393199	0.0404231	0.380824	0.0812702
						96.46	0.407069	0.0317613	0.395144	0.0437436	0.380998	0.0840207
						96.672	0.404553	0.0309079	0.392692	0.0402714	0.379027	0.0810957
						96.884	0.404897	0.0306276	0.391575	0.0381753	0.378928	0.0853906
						97.096	0.406107	0.0297249	0.389902	0.0431117	0.381046	0.0865952
						97.308	0.402403	0.0300079	0.389656	0.0417424	0.379112	0.0822791
						97.52	0.402291	0.0307933	0.391996	0.0427978	0.378899	0.0850581
						97.732	0.400257	0.0315718	0.386872	0.039646	0.375474	0.0803033
						97.944	0.399568	0.0301561	0.386174	0.0385729	0.376552	0.0843875
						98.156	0.399741	0.0310465	0.388093	0.0436624	0.376096	0.0833034
						98.368	0.399036	0.0307173	0.38624	0.0394429	0.375744	0.0842094
						98.58	0.397059	0.0313348	0.386355	0.0407061	0.372977	0.080456
						98.792	0.39899	0.0281256	0.386618	0.0403485	0.375345	0.0828529
						99.004	0.397586	0.0293945	0.384423	0.0412641	0.373889	0.0823586
						99.216	0.393816	0.0297494	0.383616	0.0413615	0.372691	0.0819754
						99.428	0.39615	0.0297394	0.382642	0.0389982	0.373114	0.0830947
						99.64	0.395123	0.0298743	0.384466	0.039875	0.372062	0.0826572
						99.852	0.393336	0.0298423	0.382385	0.0420373	0.373759	0.0851927
						100.064	0.389629	0.0299561	0.38128	0.0427638	0.372233	0.0820642
						100.276	0.391417	0.0284117	0.380301	0.0419254	0.369951	0.0814935
						100.488	0.388683	0.0302898	0.382118	0.0419226	0.369289	0.0799002
						100.7	0.388614	0.0307551	0.381119	0.0400755	0.370884	0.0824055
						100.912	0.389771	0.0292645	0.379953	0.0409742	0.369894	0.082213
						101.124	0.387136	0.0294045	0.378867	0.0404971	0.36949	0.0833854
						101.336	0.385935	0.0296778	0.380286	0.0447315	0.369894	0.0825239
						101.548	0.387115	0.0307675	0.376512	0.0411208	0.369222	0.0795295
						101.76	0.385876	0.0298252	0.376876	0.0411155	0.36985	0.0845455
						101.972	0.3855	0.0300903	0.377142	0.0399446	0.368779	0.0847728
						102.184	0.384859	0.0303705	0.374502	0.0380539	0.367921	0.0834249
						102.396	0.383119	0.028842	0.375479	0.0405077	0.365248	0.0809464
						102.608	0.382738	0.0302597	0.376638	0.0403653	0.367173	0.0809122
						102.82	0.38147	0.0290702	0.373583	0.0391923	0.364403	0.082443
						103.032	0.380331	0.0295906	0.375052	0.0409407	0.364342	0.0802928
						103.244	0.379544	0.0308118	0.37309	0.0412207	0.366491	0.0802111
						103.456	0.379563	0.0318999	0.374168	0.0414208	0.364123	0.0835422
						103.668	0.379403	0.029811	0.371652	0.0408173	0.362374	0.0799203
						103.88	0.380572	0.0303917	0.371106	0.0410104	0.363966	0.0839145
						104.092	0.377245	0.0301812	0.372748	0.0422869	0.364177	0.0837133
						104.304	0.375598	0.0313513	0.371344	0.0379566	0.364778	0.0849823
						104.516	0.375823	0.0313227	0.370223	0.0422606	0.361325	0.0800231
						104.728	0.374491	0.0306435	0.369728	0.0428023	0.361442	0.0837836
						104.94	0.373596	0.0306618	0.367611	0.0389258	0.362631	0.0830959
						105.152	0.372817	0.0291864	0.365636	0.0397038	0.362581	0.0865406
						105.364	0.369621	0.0294367	0.366928	0.0393733	0.360983	0.0816288
						105.576	0.368482	0.02888	0.365732	0.0384637	0.362669	0.0834568
						105.788	0.368892	0.0280315	0.367717	0.0401121	0.36395	0.0864422
						106	0.368057	0.0276502	0.367209	0.0428486	0.358914	0.0820551
						106.212	0.369704	0.0296854	0.363104	0.0396247	0.358637	0.0825825
						106.424	0.366668	0.0281133	0.36448	0.0391933	0.359515	0.0851829
						106.636	0.369259	0.0274454	0.367115	0.0429941	0.358283	0.0822718
						106.848	0.36649	0.0283217	0.36351	0.0391273	0.356805	0.0811713
						107.06	0.365415	0.0282247	0.362903	0.0416138	0.36002	0.0857243
						107.272	0.364569	0.0273052	0.362858	0.0392919	0.358363	0.0850966
						107.484	0.364633	0.0289989	0.361802	0.0399828	0.360214	0.0830569
						107.696	0.362019	0.0285955	0.361501	0.0374914	0.356163	0.0809783
						107.908	0.363553	0.0274913	0.358947	0.0380857	0.357965	0.082615
						108.12	0.361269	0.0278065	0.359565	0.03886	0.356698	0.084435
						108.332	0.360807	0.0271069	0.359848	0.0394786	0.355902	0.0850093
						108.544	0.35851	0.0274172	0.35895	0.0386506	0.356042	0.0828537
						108.756	0.359305	0.0263655	0.359619	0.0423273	0.35497	0.0872884
						108.968	0.36046	0.0253624	0.35772	0.0430798	0.354439	0.0849552
						109.18	0.357871	0.0293894	0.357655	0.0410235	0.355169	0.0868948
						109.392	0.356313	0.0289159	0.358092	0.0395347	0.353765	0.0828319
						109.604	0.357128	0.0275297	0.35706	0.0425549	0.351072	0.0821736
						109.816	0.354202	0.028097	0.355758	0.0396143	0.353399	0.0855328
						110.028	0.35579	0.0281746	0.355416	0.0410921	0.351471	0.0821938
						110.24	0.354991	0.0274923	0.35498	0.0387277	0.350808	0.084729
						110.452	0.352922	0.0284986	0.354995	0.0411117	0.350394	0.080183
						110.664	0.353762	0.0281746	0.354044	0.0395641	0.349665	0.0799987
						110.876	0.353249	0.0261185	0.35252	0.0371946	0.349807	0.0828544
						111.088	0.35205	0.0268375	0.352464	0.0385142	0.350295	0.0812547
						111.3	0.349673	0.0279769	0.353976	0.041607	0.348938	0.0810579
						111.512	0.350888	0.0244996	0.353093	0.0390143	0.350688	0.0837052
						111.724	0.348709	0.0285065	0.350978	0.0394761	0.348553	0.0806266
						111.936	0.347684	0.0284928	0.35094	0.0397182	0.347428	0.0820417
						112.148	0.34827	0.0263983	0.348016	0.0368024	0.350153	0.0828031
						112.36	0.346371	0.0275646	0.347364	0.0371349	0.348622	0.0820902
						112.572	0.346104	0.0259856	0.350268	0.0421938	0.348308	0.0821775
						112.784	0.346435	0.0258727	0.348699	0.0400663	0.349111	0.08411
						112.996	0.346611	0.0263802	0.347759	0.0395108	0.347123	0.0825215
						113.208	0.344176	0.0269735	0.34815	0.0411356	0.346073	0.0830324
						113.42	0.342801	0.02667	0.346752	0.0405458	0.346933	0.0818185
						113.632	0.34538	0.0261954	0.347306	0.0380949	0.34537	0.0815687
						113.844	0.342066	0.0275707	0.34508	0.0403522	0.344903	0.079096
						114.056	0.341836	0.0274858	0.344886	0.0376395	0.345688	0.0823701
						114.268	0.341626	0.0276787	0.345455	0.0417241	0.342696	0.0797182
						114.48	0.34055	0.0285212	0.344404	0.0399429	0.344458	0.0805439
						114.692	0.34147	0.0260127	0.34444	0.041591	0.347184	0.0841163
						114.904	0.337847	0.0285324	0.343556	0.039149	0.345416	0.0814534
						115.116	0.338676	0.0270052	0.342583	0.0407335	0.343916	0.0813501
						115.328	0.337431	0.028815	0.342136	0.0394067	0.343543	0.0823209
						115.54	0.336673	0.0262297	0.340726	0.0373497	0.345212	0.0820078
						115.752	0.335351	0.0287173	0.340251	0.0384016	0.340876	0.0803105
						115.964	0.334727	0.0287427	0.341493	0.0400501	0.339511	0.0790912
						116.176	0.335988	0.0279286	0.339316	0.0414233	0.340703	0.0797784
						116.388	0.332403	0.0270076	0.339365	0.0369004	0.343512	0.0826091
						116.6	0.334565	0.0280823	0.339389	0.0380598	0.343128	0.0844694
						116.812	0.332916	0.0264131	0.337077	0.0386561	0.341911	0.0832433
						117.024	0.331216	0.0250581	0.337912	0.0399235	0.340862	0.0812666
						117.236	0.331463	0.0252405	0.336041	0.0380174	0.342475	0.0824267
						117.448	0.330657	0.027034	0.335078	0.0386279	0.34138	0.0833035
						117.66	0.328998	0.0264235	0.336895	0.0374275	0.341538	0.0813417
						117.872	0.331802	0.0245792	0.33524	0.0367062	0.3397	0.0810397
						118.084	0.329283	0.0260897	0.337061	0.0388423	0.341601	0.0816486
						118.296	0.327317	0.0252683	0.336321	0.0384437	0.341179	0.0820567
						118.508	0.327617	0.0261183	0.333393	0.0384491	0.338307	0.0806228
						118.72	0.329466	0.0259866	0.333468	0.0355404	0.335401	0.0794856
						118.932	0.3279	0.0267766	0.333792	0.0388404	0.336036	0.076721
						119.144	0.326103	0.0263369	0.331915	0.0361358	0.338354	0.0814253
						119.356	0.324962	0.0267528	0.332362	0.0388577	0.338736	0.0815235
						119.568	0.323545	0.0264115	0.331107	0.0372183	0.337322	0.0832624
						119.78	0.323482	0.0264348	0.331768	0.0378875	0.334588	0.0789781
						119.992	0.323479	0.0248219	0.330014	0.037078	0.335302	0.0812826
						120.204	0.323092	0.0275763	0.332621	0.04018	0.336747	0.0838611
						120.416	0.321431	0.026446	0.328687	0.0354083	0.334298	0.0797644
						120.628	0.322356	0.0281004	0.328953	0.0338353	0.333342	0.0780156
						120.84	0.322607	0.0253846	0.329705	0.0359228	0.332632	0.0769424
						121.052	0.320278	0.0243538	0.328711	0.039134	0.333075	0.0820436
						121.264	0.319286	0.0248994	0.329002	0.035412	0.333864	0.0801067
						121.476	0.317889	0.0273663	0.32784	0.0372058	0.3314	0.0770588
						121.688	0.317116	0.0253101	0.325426	0.035264	0.333108	0.0798004
						121.9	0.318734	0.0259275	0.329281	0.0396424	0.332981	0.0825284
						122.112	0.318204	0.0250613	0.328093	0.0381868	0.330936	0.0783589
						122.324	0.318236	0.0255761	0.327686	0.0403225	0.334757	0.0841686
						122.536	0.314279	0.0270514	0.325698	0.0371183	0.332553	0.0802164
						122.748	0.316088	0.0258714	0.324946	0.0375572	0.331835	0.0805429
						122.96	0.314652	0.024917	0.326969	0.0391668	0.331664	0.0825074
						123.172	0.312776	0.0250101	0.326057	0.0397082	0.330857	0.0808013
						123.384	0.312445	0.0253443	0.323116	0.0388345	0.330307	0.0798555
						123.596	0.313263	0.0235812	0.323407	0.0388871	0.332037	0.0823377
						123.808	0.312461	0.0241172	0.323785	0.0357519	0.332924	0.0848023
						124.02	0.312098	0.0243722	0.32283	0.0384868	0.331231	0.0828447
						124.232	0.308964	0.0239957	0.322508	0.0357621	0.32886	0.0800854
						124.444	0.308248	0.0250257	0.322357	0.0369524	0.331328	0.0819014
						124.656	0.308535	0.024792	0.320504	0.0353078	0.330085	0.0786311
						124.868	0.30682	0.0269798	0.320594	0.0354691	0.327768	0.07858
						125.08	0.30726	0.0239882	0.321683	0.0363304	0.330037	0.0813791
						125.292	0.306259	0.0238067	0.319946	0.0354306	0.329757	0.0819118
						125.504	0.306765	0.0246574	0.317719	0.0374763	0.328761	0.0795358
						125.716	0.304583	0.024482	0.31967	0.0353223	0.326718	0.0781449
						125.928	0.303494	0.0245181	0.318621	0.0374914	0.329063	0.0819477
						126.14	0.303395	0.0254175	0.317433	0.036698	0.326495	0.0779154
						126.352	0.30249	0.0249526	0.316384	0.0361706	0.326222	0.0798234
						126.564	0.30286	0.0242001	0.318002	0.0394517	0.325564	0.077569
						126.776	0.301123	0.0232574	0.316316	0.0396172	0.326647	0.0816731
						126.988	0.300742	0.0262744	0.316537	0.0367254	0.324967	0.0782088
						127.2	0.300404	0.024548	0.313466	0.0349892	0.326324	0.0814615
						127.412	0.300701	0.0246316	0.315688	0.0392998	0.325758	0.0788498
						127.624	0.30084	0.0261715	0.314116	0.0385432	0.324546	0.0787471
						127.836	0.301466	0.0239681	0.314543	0.0380733	0.321141	0.0791787
						128.048	0.298366	0.0245938	0.315409	0.0401402	0.323594	0.0797435
						128.26	0.298918	0.0239197	0.313494	0.0384315	0.323875	0.080101
						128.472	0.297151	0.0221522	0.31317	0.0368733	0.32305	0.0793987
						128.684	0.297701	0.0218598	0.311797	0.038159	0.32284	0.0809883
						128.896	0.295821	0.0231019	0.311668	0.0380847	0.323911	0.0794543
						129.108	0.294386	0.0212607	0.312724	0.0394311	0.323038	0.0810217
						129.32	0.294867	0.0241138	0.312749	0.0392806	0.320987	0.0783883
						129.532	0.294785	0.022603	0.31059	0.0369284	0.321652	0.0798445
						129.744	0.294309	0.0225486	0.310418	0.0349253	0.319283	0.0771906
						129.956	0.29382	0.0221136	0.308832	0.0376121	0.319886	0.0790566
						130.168	0.293629	0.0249289	0.30916	0.0350556	0.320745	0.0789843
						130.38	0.292778	0.0240861	0.308308	0.0371091	0.322002	0.0819975
						130.592	0.291428	0.0241452	0.31098	0.0422075	0.31915	0.0786591
						130.804	0.292309	0.0246402	0.308755	0.040466	0.318472	0.0783389
						131.016	0.290897	0.0250979	0.310608	0.0382087	0.317626	0.0779463
						131.228	0.291628	0.0248172	0.307041	0.0406671	0.322142	0.081926
						131.44	0.291854	0.0240346	0.307183	0.0390484	0.319613	0.0801555
						131.652	0.28929	0.0247686	0.306832	0.0385163	0.31957	0.0799427
						131.864	0.290658	0.0237589	0.305747	0.0353419	0.319381	0.0816361
						132.076	0.28931	0.0244296	0.304819	0.0375478	0.318794	0.0799075
						132.288	0.288182	0.0242607	0.305758	0.0376629	0.317299	0.0797597
						132.5	0.289054	0.0236496	0.306161	0.0372446	0.318765	0.0789655
						132.712	0.28644	0.024619	0.303673	0.0354828	0.319117	0.0804171
						132.924	0.286424	0.0257791	0.304882	0.0356254	0.317786	0.0819999
						133.136	0.286657	0.0257776	0.304052	0.0366539	0.315043	0.0776375
						133.348	0.285247	0.0247312	0.302592	0.0345229	0.316333	0.0801132
						133.56	0.285391	0.0253433	0.302568	0.0374358	0.31645	0.0772281
						133.772	0.284961	0.0248642	0.30226	0.0396893	0.316242	0.0786554
						133.984	0.283198	0.0253449	0.303084	0.039588	0.315295	0.0784797
						134.196	0.282362	0.0238473	0.300308	0.0382258	0.316746	0.0805326
						134.408	0.283972	0.0226334	0.302181	0.0373874	0.314546	0.0754457
						134.62	0.282024	0.02488	0.301706	0.0363276	0.315868	0.0803384
						134.832	0.282386	0.0234864	0.302939	0.0351899	0.314548	0.0767267
						135.044	0.280745	0.0229043	0.299241	0.0341524	0.312466	0.0741984
						135.256	0.279073	0.0228338	0.299309	0.0350131	0.313411	0.0770536
						135.468	0.279692	0.0236121	0.300505	0.0371361	0.313993	0.0790426
						135.68	0.277821	0.0246569	0.297871	0.0340346	0.314814	0.0794813
						135.892	0.277179	0.0234346	0.300611	0.0354916	0.31105	0.0757272
						136.104	0.278174	0.0243461	0.29891	0.0356535	0.313169	0.0777754
						136.316	0.277843	0.0261174	0.299994	0.0372012	0.313117	0.0785667
						136.528	0.276679	0.0250975	0.296727	0.0345936	0.313817	0.080018
						136.74	0.276719	0.0229463	0.295633	0.033459	0.312975	0.0793288
						136.952	0.275246	0.0267822	0.29652	0.0351916	0.313005	0.0778553
						137.164	0.276376	0.0244398	0.294955	0.0351463	0.312535	0.0767709
						137.376	0.275614	0.0239427	0.295927	0.0364712	0.31399	0.079056
						137.588	0.27458	0.0243914	0.295682	0.0344652	0.313032	0.0790603
						137.8	0.27409	0.0247871	0.295058	0.0345796	0.310654	0.0785927
						138.012	0.273563	0.0242194	0.296255	0.0358864	0.311483	0.076762
						138.224	0.274446	0.0251204	0.294274	0.0335724	0.311976	0.0793703
						138.436	0.271863	0.0250326	0.293454	0.0318735	0.309843	0.0774848
						138.648	0.272413	0.0249565	0.291987	0.0320599	0.310064	0.0776963
						138.86	0.273296	0.0240221	0.293683	0.0341143	0.311225	0.0781771
						139.072	0.271756	0.0228575	0.291109	0.0321458	0.310121	0.0787961
						139.284	0.268975	0.0247354	0.293166	0.0348621	0.310071	0.0779347
						139.496	0.270223	0.0222429	0.292326	0.033825	0.306054	0.0749377
						139.708	0.268947	0.0236142	0.291545	0.0336891	0.308523	0.0786171
						139.92	0.267827	0.0248129	0.291951	0.0386822	0.309326	0.0790127
						140.132	0.266814	0.0231563	0.290646	0.0347953	0.308689	0.0776517
						140.344	0.267906	0.0235721	0.290209	0.0334526	0.309646	0.0772743
						140.556	0.26826	0.0214348	0.288891	0.0365346	0.306671	0.0770299
						140.768	0.266788	0.0243344	0.288015	0.0341118	0.303983	0.0748979
						140.98	0.266047	0.0236471	0.286494	0.0331046	0.306342	0.0778483
						141.192	0.264408	0.02246	0.287773	0.035079	0.304771	0.0751624
						141.404	0.26269	0.0237602	0.286702	0.0332948	0.306297	0.0801275
						141.616	0.261753	0.022808	0.285309	0.0314339	0.307019	0.0788334
						141.828	0.261946	0.0237682	0.285615	0.032932	0.305297	0.0781629
						142.04	0.2633	0.0229883	0.287114	0.0366792	0.306207	0.0790849
						142.252	0.262732	0.0211874	0.284955	0.0355433	0.304716	0.0766081
						142.464	0.261762	0.0215261	0.284451	0.0317906	0.303392	0.0760628
						142.676	0.262299	0.020237	0.285279	0.0338137	0.303017	0.0742776
						142.888	0.261068	0.0225139	0.285172	0.0340605	0.300376	0.072347
						143.1	0.259731	0.0219391	0.283842	0.0357148	0.303044	0.0765827
						143.312	0.259844	0.0241922	0.284596	0.0330428	0.302291	0.0737629
						143.524	0.258854	0.0242827	0.284913	0.0338293	0.303544	0.0762241
						143.736	0.25894	0.0222011	0.284662	0.0379526	0.302139	0.0757739
						143.948	0.257532	0.0249167	0.282594	0.03162	0.300923	0.0734333
						144.16	0.257605	0.0234593	0.281351	0.0334032	0.301592	0.0754325
						144.372	0.257218	0.0226191	0.281582	0.0357845	0.302045	0.0734987
						144.584	0.256219	0.0233783	0.283121	0.0361305	0.299715	0.0741158
						144.796	0.255571	0.0222697	0.282321	0.0323822	0.300188	0.0734997
						145.008	0.255902	0.0230931	0.281501	0.0350787	0.301536	0.0752199
						145.22	0.255184	0.0219235	0.280711	0.0335774	0.299469	0.0741605
						145.432	0.255691	0.0220074	0.280289	0.0323411	0.300533	0.0751588
						145.644	0.255324	0.023494	0.282167	0.0351635	0.299476	0.0758003
						145.856	0.253458	0.023019	0.280392	0.0358185	0.296685	0.0732081
						146.068	0.253082	0.0223428	0.280649	0.0339998	0.298348	0.0728697
						146.28	0.252884	0.0230835	0.279245	0.0339487	0.296933	0.0741829
						146.492	0.253277	0.0224531	0.277671	0.034414	0.29783	0.0755365
						146.704	0.252134	0.0227549	0.278225	0.0340741	0.298076	0.0747932
						146.916	0.251815	0.0234158	0.277781	0.0323289	0.29833	0.0750225
						147.128	0.251105	0.0224519	0.27645	0.0349699	0.297349	0.073611
						147.34	0.24963	0.0251393	0.276295	0.0326355	0.295668	0.0735113
						147.552	0.250552	0.0239367	0.277785	0.0338289	0.296012	0.0737352
						147.764	0.24992	0.0234042	0.276226	0.0322846	0.29613	0.0764615
						147.976	0.248847	0.0237365	0.277394	0.0345569	0.295115	0.0727553
						148.188	0.248522	0.0251927	0.277172	0.0334166	0.294294	0.0733042
						148.4	0.247782	0.0234347	0.276874	0.0354935	0.295792	0.0740161
						148.612	0.246879	0.0242171	0.277109	0.0358951	0.293375	0.0728438
						148.824	0.246017	0.0227079	0.276881	0.0361321	0.295222	0.0746863
						149.036	0.245683	0.0264871	0.276189	0.0395782	0.293886	0.0742934
						149.248	0.246372	0.0244692	0.274695	0.0334259	0.297266	0.0765821
						149.46	0.24481	0.0249995	0.272511	0.035115	0.2934	0.0732249
						149.672	0.246459	0.0245738	0.274846	0.036069	0.292419	0.0747878
						149.884	0.244714	0.0246449	0.272663	0.0326327	0.293311	0.0751669
						150.096	0.242759	0.0239479	0.27411	0.0342966	0.293523	0.0765224
						150.308	0.243224	0.0249279	0.274288	0.0347189	0.293413	0.0740125
						150.52	0.243289	0.0248276	0.273869	0.0365681	0.292248	0.0754942
						150.732	0.243981	0.0210851	0.27504	0.0383041	0.293841	0.0758991
						150.944	0.243005	0.0229054	0.271755	0.0335379	0.291013	0.0739508
						151.156	0.241975	0.0240226	0.272662	0.0351678	0.289447	0.073948
						151.368	0.241551	0.02272	0.272689	0.0357451	0.293133	0.0760376
						151.58	0.241716	0.0222746	0.271267	0.0350972	0.289416	0.0706824
						151.792	0.240668	0.0230158	0.271007	0.035279	0.292341	0.0749017
						152.004	0.240101	0.0225767	0.269816	0.0351649	0.28955	0.0735875
						152.216	0.239305	0.0247707	0.269409	0.0339778	0.290878	0.0752435
						152.428	0.238796	0.023099	0.268092	0.0342855	0.290264	0.0749205
						152.64	0.238224	0.0255695	0.268503	0.0349461	0.288757	0.0711375
						152.852	0.239089	0.0234213	0.26835	0.033532	0.289723	0.0759651
						153.064	0.238526	0.0242706	0.268932	0.0359191	0.29045	0.0762531
						153.276	0.235639	0.0253747	0.267941	0.031782	0.288303	0.0730502
						153.488	0.238161	0.0250795	0.268676	0.0336791	0.28809	0.0743863
						153.7	0.235553	0.0244726	0.269818	0.0381323	0.29073	0.0765143
						153.912	0.237951	0.0252877	0.270449	0.0360355	0.288093	0.0748951
						154.124	0.237422	0.024528	0.26685	0.0342863	0.29016	0.0759166
						154.336	0.235739	0.0248198	0.269451	0.0379595	0.28846	0.075619
						154.548	0.235228	0.0255982	0.268094	0.0374059	0.287383	0.0739037
						154.76	0.235055	0.0254441	0.267409	0.037692	0.287996	0.07305
						154.972	0.234264	0.024057	0.268512	0.0384279	0.288832	0.0742359
						155.184	0.234016	0.0255914	0.26674	0.0368552	0.28707	0.0757654
						155.396	0.232814	0.02443	0.26849	0.0379598	0.287433	0.0755116
						155.608	0.232703	0.0233311	0.266365	0.0371341	0.286935	0.0735315
						155.82	0.233557	0.0219749	0.264582	0.0361086	0.288568	0.0743953
						156.032	0.232265	0.0242903	0.264652	0.0362847	0.286554	0.0737944
						156.244	0.230978	0.0236417	0.266915	0.0378926	0.286822	0.0741134
						156.456	0.230399	0.0227979	0.265964	0.0362253	0.285448	0.0719341
						156.668	0.230801	0.0236156	0.265793	0.031673	0.28653	0.0752398
						156.88	0.231688	0.024447	0.265257	0.038366	0.285428	0.0736058
						157.092	0.231649	0.0232371	0.265263	0.0366229	0.288735	0.0788796
						157.304	0.230188	0.0245847	0.266278	0.0411378	0.286812	0.0735641
						157.516	0.227506	0.0248779	0.262695	0.03747	0.286396	0.0744798
						157.728	0.228493	0.0248217	0.264058	0.0359423	0.283047	0.0720969
						157.94	0.227831	0.024401	0.263031	0.0356656	0.28542	0.0741151
						158.152	0.227108	0.0247545	0.260661	0.036388	0.285169	0.0729713
						158.364	0.226055	0.0242464	0.261079	0.032632	0.284416	0.0776334
						158.576	0.226717	0.024422	0.262863	0.0380116	0.284884	0.0734451
						158.788	0.226851	0.0235098	0.262587	0.037286	0.284651	0.0738451
						159	0.226372	0.0242221	0.26231	0.0368939	0.28396	0.0744249
						159.212	0.224762	0.0223299	0.260162	0.0384105	0.283118	0.0727335
						159.424	0.22421	0.0223733	0.260642	0.0396211	0.284144	0.0753409
						159.636	0.224349	0.0252589	0.258382	0.0369533	0.285129	0.0771603
						159.848	0.222524	0.0269803	0.258624	0.0384269	0.282515	0.0738791
						160.06	0.221947	0.0267213	0.260978	0.0384909	0.283389	0.0756777
						160.272	0.223592	0.0247306	0.258149	0.0364207	0.281775	0.0734337
						160.484	0.223117	0.0246851	0.257767	0.0328783	0.282979	0.0739164
						160.696	0.2242	0.022459	0.25825	0.0364121	0.28127	0.0743827
						160.908	0.223558	0.0235212	0.257937	0.0392446	0.28266	0.0752279
						161.12	0.221639	0.0253643	0.257304	0.0352955	0.283164	0.075762
						161.332	0.219985	0.0239579	0.257547	0.0334062	0.280568	0.0727206
						161.544	0.22061	0.0236249	0.257084	0.0367641	0.278445	0.0706836
						161.756	0.22036	0.0241256	0.257205	0.0387988	0.280316	0.0723257
						161.968	0.22079	0.0240672	0.257079	0.0372121	0.280785	0.073087
						162.18	0.21911	0.0237071	0.258137	0.0394275	0.281078	0.0740282
						162.392	0.218364	0.0232512	0.25604	0.0347877	0.281137	0.0752307
						162.604	0.218494	0.0249297	0.254624	0.0351632	0.280763	0.0750598
						162.816	0.218477	0.0234044	0.254911	0.0347629	0.276845	0.0690283
						163.028	0.218901	0.0229709	0.255312	0.036602	0.279419	0.0743377
						163.24	0.21736	0.022176	0.255591	0.0362544	0.279378	0.0751738
						163.452	0.217442	0.022807	0.253666	0.0333782	0.277092	0.0709451
						163.664	0.215691	0.0246259	0.252288	0.0333886	0.27589	0.0705146
						163.876	0.216245	0.0254801	0.254844	0.0355783	0.278723	0.0719872
						164.088	0.217264	0.0241057	0.253564	0.0379109	0.276766	0.0713051
						164.3	0.216522	0.0226885	0.252187	0.0342074	0.280502	0.0764211
						164.512	0.214044	0.0227973	0.25148	0.0341051	0.279516	0.0728129
						164.724	0.214703	0.0244317	0.251939	0.0346373	0.278506	0.0739421
						164.936	0.213856	0.0227562	0.250916	0.0365357	0.278285	0.0751737
						165.148	0.213863	0.0219941	0.252295	0.0354072	0.277068	0.0733031
						165.36	0.21375	0.0238634	0.251422	0.0351801	0.276891	0.0724557
						165.572	0.212824	0.0253503	0.248866	0.0322069	0.27703	0.0756005
						165.784	0.211812	0.0230252	0.24846	0.0318644	0.276348	0.0721859
						165.996	0.212961	0.0241556	0.250095	0.0323719	0.275428	0.0739213
						166.208	0.211628	0.0229257	0.248879	0.0324307	0.274575	0.0695409
						166.42	0.211948	0.0224616	0.249159	0.0355411	0.275641	0.0728027
						166.632	0.210766	0.0199307	0.248282	0.0336785	0.277505	0.0756373
						166.844	0.210289	0.021593	0.247429	0.0319744	0.276862	0.076198
						167.056	0.209314	0.0239229	0.24854	0.0354985	0.275679	0.0736209
						167.268	0.208372	0.0256323	0.248913	0.0370724	0.274607	0.0732426
						167.48	0.208053	0.0241173	0.247266	0.0357862	0.273347	0.0718664
						167.692	0.207459	0.0234691	0.246012	0.0327044	0.276098	0.0777166
						167.904	0.206617	0.021859	0.247279	0.0341705	0.274337	0.0748329
						168.116	0.208103	0.022335	0.244167	0.0332709	0.275612	0.07287
						168.328	0.205514	0.0213065	0.2454	0.0325839	0.272902	0.0739218
						168.54	0.206521	0.0226369	0.245384	0.0347075	0.274722	0.072946
						168.752	0.203885	0.023949	0.244262	0.0358121	0.274941	0.0755228
						168.964	0.206341	0.0229436	0.244196	0.0395318	0.273322	0.0731282
						169.176	0.205777	0.0238978	0.246199	0.0415071	0.272601	0.0729318
						169.388	0.20531	0.0235873	0.244333	0.0337214	0.273592	0.073829
						169.6	0.206222	0.0217299	0.243333	0.0377103	0.273034	0.0754438
						169.812	0.205215	0.0229779	0.242886	0.033587	0.273181	0.0719989
						170.024	0.204155	0.0221521	0.243152	0.0362248	0.272301	0.0711805
						170.236	0.20303	0.0219963	0.244078	0.0381003	0.274799	0.0732826
						170.448	0.202208	0.023794	0.242775	0.0381111	0.272853	0.0732125
						170.66	0.202798	0.0220784	0.243682	0.0387949	0.271694	0.0712489
						170.872	0.202842	0.0227794	0.243192	0.0340522	0.272549	0.0754377
						171.084	0.202733	0.022177	0.243116	0.0352705	0.273389	0.0771291
						171.296	0.201597	0.0207473	0.241434	0.0350515	0.272169	0.0725799
						171.508	0.199656	0.0237896	0.240059	0.033031	0.270137	0.0713966
						171.72	0.200721	0.0229335	0.242533	0.0366673	0.271	0.0724523
						171.932	0.200681	0.0242767	0.24144	0.035795	0.271691	0.0742995
						172.144	0.200633	0.0238009	0.24052	0.0359199	0.272291	0.0732055
						172.356	0.197523	0.0223212	0.240127	0.0360119	0.271404	0.0749025
						172.568	0.198883	0.0217629	0.239442	0.0359966	0.271398	0.0728099
						172.78	0.199234	0.0223171	0.240913	0.0404547	0.270602	0.072587
						172.992	0.196835	0.0235569	0.239295	0.0359339	0.267931	0.0715404
						173.204	0.197172	0.0219184	0.238719	0.0344888	0.269214	0.0733754
						173.416	0.196239	0.0239995	0.237823	0.035487	0.26756	0.0699349
						173.628	0.19736	0.0247463	0.236785	0.0327971	0.268119	0.0706972
						173.84	0.19895	0.0234268	0.237327	0.0326383	0.270742	0.0756594
						174.052	0.196735	0.0236629	0.237195	0.0340904	0.27038	0.0757318
						174.264	0.19502	0.0236723	0.23834	0.0326918	0.269619	0.0725136
						174.476	0.195815	0.021411	0.238333	0.0367313	0.26797	0.0726801
						174.688	0.194185	0.022665	0.237567	0.0356391	0.267669	0.0713048
						174.9	0.19575	0.0230854	0.236688	0.0372378	0.2673	0.0711582
						175.112	0.194872	0.0229792	0.237313	0.034208	0.267595	0.0713673
						175.324	0.193723	0.022613	0.237982	0.0356991	0.269032	0.0733155
						175.536	0.193494	0.0229862	0.237407	0.0315331	0.267908	0.0732166
						175.748	0.192056	0.0249123	0.237624	0.0341547	0.266264	0.0720552
						175.96	0.192815	0.0241069	0.238231	0.0350148	0.266791	0.069889
						176.172	0.191795	0.0251479	0.238274	0.037595	0.264901	0.0707258
						176.384	0.190155	0.0264202	0.237239	0.0350147	0.265957	0.0722671
						176.596	0.191358	0.0240043	0.236872	0.0385296	0.266586	0.070916
						176.808	0.19091	0.0233606	0.237158	0.034356	0.264943	0.0702054
						177.02	0.19043	0.0258646	0.235843	0.0369917	0.267548	0.073876
						177.232	0.191989	0.0237993	0.23585	0.0384967	0.264318	0.0706069
						177.444	0.191097	0.0224063	0.234655	0.0349398	0.265569	0.0739449
						177.656	0.190182	0.0227655	0.234044	0.0387109	0.26576	0.0716377
						177.868	0.189685	0.0227914	0.233379	0.0339007	0.265587	0.0730419
						178.08	0.189821	0.0222148	0.23272	0.0353164	0.266188	0.0738416
						178.292	0.189126	0.0234798	0.233569	0.0352125	0.265392	0.0733422
						178.504	0.188211	0.0221058	0.233064	0.0395434	0.26485	0.0730813
						178.716	0.187696	0.0237232	0.231973	0.0375205	0.265129	0.0704666
						178.928	0.186137	0.0225941	0.232267	0.0367545	0.264675	0.0732137
						179.14	0.186929	0.0239173	0.231072	0.0339483	0.263466	0.0712677
						179.352	0.187672	0.0228514	0.231138	0.034961	0.263714	0.0713248
						179.564	0.186503	0.0225735	0.231152	0.0360184	0.261844	0.0682882
						179.776	0.186903	0.0228662	0.232081	0.0368737	0.261207	0.0699822
						179.988	0.187539	0.0219353	0.230019	0.0361147	0.260663	0.0691216
						180.2	0.187594	0.0214609	0.229561	0.036075	0.26138	0.0690679
						180.412	0.186224	0.023882	0.229923	0.0363524	0.260293	0.0678073
						180.624	0.185115	0.0222706	0.22825	0.034997	0.260346	0.0704647
						180.836	0.185217	0.0222576	0.229838	0.03834	0.259801	0.0694073
						181.048	0.184049	0.0244547	0.2293	0.0389585	0.260921	0.0717759
						181.26	0.183163	0.0231485	0.228281	0.0375316	0.262025	0.0718598
						181.472	0.184319	0.0236902	0.22751	0.0352182	0.259236	0.0695594
						181.684	0.182997	0.0235352	0.227788	0.0333774	0.259702	0.0686252
						181.896	0.181507	0.026239	0.226397	0.0313284	0.260954	0.0720267
						182.108	0.180939	0.0242901	0.227004	0.0359417	0.259637	0.0711642
						182.32	0.181786	0.0211723	0.227483	0.037968	0.259441	0.0718817
						182.532	0.18188	0.0229658	0.227489	0.0353869	0.259265	0.0715603
						182.744	0.181164	0.0236824	0.227905	0.0363571	0.25906	0.0694912
						182.956	0.179891	0.0240455	0.227437	0.0333182	0.259371	0.0731277
						183.168	0.180095	0.023457	0.226213	0.0376781	0.257888	0.0706481
						183.38	0.17912	0.0241392	0.225923	0.0356568	0.258125	0.0713925
						183.592	0.179577	0.0215821	0.225826	0.0390777	0.258696	0.0715528
						183.804	0.178847	0.0244023	0.225609	0.0364693	0.257681	0.0696481
						184.016	0.17845	0.0244861	0.22593	0.0365804	0.258525	0.0679126
						184.228	0.178673	0.0235935	0.22542	0.0341329	0.257346	0.0698132
						184.44	0.176971	0.0228366	0.226186	0.0354077	0.25781	0.0698915
						184.652	0.177068	0.0217682	0.225077	0.036239	0.257305	0.0713669
						184.864	0.176388	0.0227019	0.22437	0.0347218	0.257711	0.0695545
						185.076	0.175668	0.0222527	0.224065	0.035542	0.256231	0.0688582
						185.288	0.175581	0.0227487	0.22359	0.0356461	0.257402	0.0696325
						185.5	0.176174	0.0228638	0.223745	0.0364248	0.258669	0.0710862
						185.712	0.175929	0.021847	0.225132	0.0383349	0.255773	0.069486
						185.924	0.174502	0.0237833	0.222123	0.035418	0.254832	0.0674931
						186.136	0.173675	0.0202501	0.222519	0.0341371	0.254548	0.0685224
						186.348	0.172512	0.0230161	0.223208	0.039462	0.257416	0.0721765
						186.56	0.173367	0.0218708	0.223358	0.0369359	0.254254	0.068285
						186.772	0.172886	0.0208207	0.222853	0.0376662	0.253079	0.0672978
						186.984	0.172896	0.0238655	0.22352	0.0427285	0.256795	0.0713807
						187.196	0.172102	0.0222982	0.223529	0.037366	0.253978	0.0690433
						187.408	0.172704	0.0223737	0.220511	0.0378047	0.253871	0.0689263
						187.62	0.17246	0.0216763	0.222478	0.039163	0.253206	0.0689937
						187.832	0.172433	0.0249648	0.222503	0.0360712	0.253493	0.0694182
						188.044	0.172412	0.0220989	0.223274	0.0409611	0.255301	0.0706398
						188.256	0.172257	0.0236813	0.220347	0.0372496	0.251892	0.0672696
						188.468	0.17242	0.0225134	0.221238	0.0339144	0.253048	0.0691097
						188.68	0.171919	0.0224674	0.219934	0.0349774	0.253159	0.0688876
						188.892	0.171035	0.0220906	0.220248	0.0364488	0.254677	0.0701582
						189.104	0.171662	0.021448	0.220418	0.0331238	0.253477	0.069712
						189.316	0.171142	0.020323	0.221358	0.0369834	0.254036	0.0700147
						189.528	0.170179	0.0198243	0.217769	0.0308925	0.251616	0.0648515
						189.74	0.171442	0.0225609	0.219406	0.0340378	0.251136	0.0661338
						189.952	0.168829	0.021948	0.220395	0.0367546	0.252599	0.0702873
						190.164	0.169397	0.0215941	0.219792	0.0366678	0.252521	0.0686792
						190.376	0.166799	0.0238034	0.219373	0.0368583	0.252325	0.0692678
						190.588	0.167235	0.022516	0.218996	0.0346112	0.254944	0.0727225
						190.8	0.169092	0.0225479	0.218655	0.0358021	0.254987	0.0721259
						191.012	0.167799	0.0223103	0.217881	0.0367518	0.251963	0.0682487
						191.224	0.166984	0.0239184	0.219104	0.0381753	0.25128	0.0694129
						191.436	0.167061	0.0215932	0.218164	0.0373041	0.252008	0.0680835
						191.648	0.167267	0.0229552	0.217601	0.0383249	0.250311	0.0650348
						191.86	0.167032	0.0225094	0.216704	0.0357237	0.252237	0.0672244
						192.072	0.166802	0.0240277	0.21718	0.0373025	0.250825	0.0681413
						192.284	0.16586	0.022794	0.217055	0.0361768	0.252169	0.0694095
						192.496	0.16474	0.0227005	0.216028	0.0312072	0.25266	0.0713621
						192.708	0.163033	0.0217996	0.215238	0.0325221	0.251641	0.070374
						192.92	0.165795	0.0213258	0.216499	0.035333	0.252821	0.0707094
						193.132	0.163557	0.0222236	0.215268	0.0367598	0.252921	0.0701243
						193.344	0.164427	0.0207642	0.215148	0.0373965	0.250987	0.0696212
						193.556	0.163908	0.0233641	0.213745	0.0327152	0.251005	0.0699493
						193.768	0.163585	0.0232665	0.212991	0.0353246	0.250292	0.0694258
						193.98	0.163899	0.022198	0.212709	0.0363291	0.250001	0.0682375
						194.192	0.162698	0.0217196	0.214895	0.0343788	0.248034	0.0684731
						194.404	0.163836	0.0224274	0.214121	0.0364873	0.24873	0.0662979
						194.616	0.1627	0.0216439	0.215206	0.0379248	0.248683	0.0674876
						194.828	0.162335	0.0214139	0.212681	0.0325511	0.249168	0.0700052
						195.04	0.162019	0.0231453	0.212756	0.0351119	0.250663	0.0692733
						195.252	0.162556	0.0212254	0.212893	0.0338376	0.249529	0.0705435
						195.464	0.162315	0.0206598	0.211765	0.0352334	0.249196	0.066953
						195.676	0.16338	0.021755	0.213206	0.033862	0.250926	0.0741216
						195.888	0.162097	0.0202912	0.212052	0.0345339	0.248546	0.06852
						196.1	0.161326	0.0196199	0.21179	0.037164	0.250006	0.0728928
						196.312	0.160808	0.0196845	0.211452	0.0351444	0.24643	0.0664861
						196.524	0.161182	0.0214495	0.210953	0.0334598	0.24727	0.067662
						196.736	0.161303	0.0218102	0.21176	0.0355902	0.247593	0.0678059
						196.948	0.16007	0.0206055	0.210459	0.0320764	0.249837	0.0706936
						197.16	0.160444	0.0197066	0.211239	0.0354207	0.248503	0.0709123
						197.372	0.159149	0.0199081	0.211925	0.0392201	0.248003	0.0700031
						197.584	0.158351	0.0194667	0.209868	0.0331379	0.246228	0.0670013
						197.796	0.157314	0.0207462	0.210068	0.0349925	0.246255	0.0672836
						198.008	0.158153	0.0206742	0.211402	0.0356692	0.24704	0.0678442
						198.22	0.157769	0.0199079	0.209191	0.0345737	0.247618	0.0706876
						198.432	0.157201	0.0190336	0.208931	0.0340645	0.245923	0.0697954
						198.644	0.157937	0.0196098	0.208467	0.0318234	0.245502	0.0711093
						198.856	0.156333	0.0192037	0.208863	0.030509	0.246388	0.0694433
						199.068	0.156008	0.0185783	0.210092	0.0329672	0.24542	0.0677319
						199.28	0.155593	0.0197773	0.207767	0.0334442	0.245234	0.0692771
						199.492	0.155031	0.0202538	0.209191	0.035284	0.246107	0.0697517
						199.704	0.154348	0.0211813	0.208822	0.0330043	0.245297	0.0691534
						199.916	0.154702	0.019109	0.209702	0.0351794	0.246454	0.0682129
						200.128	0.154454	0.0200433	0.210104	0.0349773	0.244521	0.0684878
						200.34	0.153038	0.0198747	0.209372	0.0339437	0.24593	0.0697119
						200.552	0.154143	0.0207528	0.207666	0.0359673	0.246062	0.0718028
						200.764	0.154041	0.0199515	0.207355	0.0323307	0.244762	0.0695883
						200.976	0.155275	0.0201428	0.207877	0.0357314	0.244345	0.0684294
						201.188	0.155222	0.020128	0.207718	0.0331645	0.243574	0.0672212
						201.4	0.153014	0.020228	0.207591	0.0354298	0.242649	0.0673986
						201.612	0.153675	0.0214525	0.207408	0.0345827	0.244096	0.0684412
						201.824	0.154039	0.0210677	0.207139	0.0362574	0.243524	0.069025
						202.036	0.152927	0.0207056	0.20711	0.033094	0.241952	0.0674359
						202.248	0.151748	0.0205695	0.206309	0.0347637	0.241606	0.0667508
						202.46	0.152539	0.0207244	0.206289	0.0354545	0.2424	0.0659885
						202.672	0.153602	0.0212319	0.204903	0.034482	0.243013	0.0678257
						202.884	0.152221	0.0194973	0.205693	0.0330307	0.245177	0.0673471
						203.096	0.150744	0.0183469	0.205552	0.0352745	0.242822	0.0670231
						203.308	0.151395	0.0197638	0.203125	0.0320649	0.245349	0.0682999
						203.52	0.151466	0.0192982	0.204719	0.0333758	0.243738	0.0701264
						203.732	0.152251	0.0205776	0.204544	0.0347677	0.242497	0.0669692
						203.944	0.148705	0.0215259	0.203434	0.035645	0.242887	0.0674859
						204.156	0.150399	0.0208731	0.204092	0.0361307	0.240791	0.0672167
						204.368	0.149724	0.0208091	0.205299	0.0358259	0.242961	0.0699928
						204.58	0.150078	0.0186774	0.204546	0.0306601	0.244031	0.0710156
						204.792	0.150414	0.0201193	0.205142	0.035202	0.241121	0.0664936
						205.004	0.149483	0.0199697	0.203959	0.0340319	0.243163	0.0694627
						205.216	0.147977	0.0208034	0.203936	0.0336232	0.243027	0.0699794
						205.428	0.149762	0.0221304	0.20411	0.0377594	0.241602	0.066993
						205.64	0.148719	0.0198435	0.203096	0.0356536	0.243397	0.0703732
						205.852	0.147902	0.0206989	0.20389	0.032799	0.240988	0.0691046
						206.064	0.147025	0.0206635	0.204323	0.0384662	0.239093	0.0635961
						206.276	0.147729	0.0210428	0.202437	0.0381045	0.239824	0.0644184
						206.488	0.148379	0.0178369	0.201278	0.0354218	0.242447	0.0695801
						206.7	0.148242	0.0194708	0.201294	0.0357298	0.240935	0.0667962
						206.912	0.147033	0.0209879	0.202366	0.0363869	0.238178	0.0645205
						207.124	0.147056	0.0219702	0.200712	0.0351075	0.243006	0.0696889
						207.336	0.146627	0.0203298	0.202435	0.0371899	0.23948	0.0662672
						207.548	0.146298	0.0200585	0.202518	0.0372129	0.241161	0.0676478
						207.76	0.145431	0.0206863	0.200955	0.0337765	0.240864	0.0675405
						207.972	0.14522	0.0207648	0.200917	0.0347498	0.240874	0.0689944
						208.184	0.145172	0.0197712	0.200849	0.0373922	0.241647	0.0682867
						208.396	0.144744	0.0202393	0.199681	0.0368329	0.239511	0.0664869
						208.608	0.144026	0.0209908	0.200468	0.0375017	0.240299	0.0669836
						208.82	0.144458	0.0197821	0.199249	0.0359231	0.240113	0.0677663
						209.032	0.144305	0.0193476	0.200823	0.0366831	0.238943	0.0660371
						209.244	0.143815	0.0203634	0.200747	0.0375342	0.238801	0.0668255
						209.456	0.144455	0.0190229	0.200666	0.0403127	0.240175	0.0686437
						209.668	0.144424	0.0185604	0.19884	0.0371628	0.238415	0.0658352
						209.88	0.143924	0.0200382	0.199218	0.0386521	0.239535	0.0704038
						210.092	0.143985	0.0194668	0.198483	0.0376508	0.239783	0.0677192
						210.304	0.141888	0.0211112	0.198218	0.0351284	0.237683	0.0651614
						210.516	0.141422	0.0199315	0.199714	0.0397538	0.239973	0.0694415
						210.728	0.140801	0.0213746	0.198431	0.0337249	0.23767	0.0663944
						210.94	0.141005	0.020699	0.197889	0.0358938	0.237698	0.0644806
						211.152	0.142056	0.0218952	0.197387	0.0337388	0.237673	0.0675059
						211.364	0.141329	0.0204172	0.196689	0.032159	0.237171	0.0638003
						211.576	0.142618	0.0198902	0.198084	0.0369622	0.236753	0.0659375
						211.788	0.142284	0.0191648	0.197062	0.0352288	0.237832	0.0663736
						212	0.140875	0.0197328	0.197877	0.0361704	0.2362	0.0666371
						212.212	0.14025	0.0191263	0.196263	0.0354824	0.237612	0.0648945
						212.424	0.140265	0.0204789	0.196046	0.0346466	0.235126	0.0635821
						212.636	0.140448	0.0212999	0.197118	0.0359563	0.237165	0.0695776
						212.848	0.139577	0.018531	0.19469	0.0362744	0.235558	0.0656164
						213.06	0.13883	0.0201147	0.197221	0.0369856	0.237912	0.069255
						213.272	0.13874	0.0201453	0.196069	0.0400771	0.236052	0.0666006
						213.484	0.137898	0.0200513	0.196313	0.0356971	0.235945	0.0681273
						213.696	0.138888	0.0209109	0.194833	0.0364709	0.234458	0.0646831
						213.908	0.138762	0.01963	0.194642	0.0378402	0.23423	0.0643012
						214.12	0.137677	0.0208019	0.196134	0.0366143	0.235116	0.0671457
						214.332	0.137826	0.0207048	0.194564	0.035282	0.236197	0.0685814
						214.544	0.137609	0.0210684	0.195837	0.0383601	0.236904	0.0677839
						214.756	0.137226	0.0201352	0.19411	0.0351667	0.236667	0.0674797
						214.968	0.136619	0.0222245	0.194732	0.0354995	0.23505	0.0658267
						215.18	0.136039	0.021816	0.194007	0.0348161	0.2348	0.0663339
						215.392	0.137086	0.0205524	0.193968	0.0366484	0.234123	0.0659464
						215.604	0.135692	0.0201654	0.192677	0.031561	0.234498	0.0677614
						215.816	0.134555	0.0208174	0.192496	0.035103	0.233297	0.0641283
						216.028	0.136116	0.0189193	0.194049	0.0382883	0.23456	0.0677618
						216.24	0.135655	0.0192948	0.193168	0.0358331	0.233689	0.0681422
						216.452	0.135367	0.0197846	0.19268	0.0369893	0.234488	0.0673403
						216.664	0.13384	0.0208448	0.192621	0.0373279	0.233423	0.0672168
						216.876	0.133994	0.019287	0.193511	0.0384413	0.232795	0.0677386
						217.088	0.134782	0.0217206	0.193111	0.0391222	0.233084	0.0672676
						217.3	0.1339	0.0190352	0.193241	0.0392571	0.233997	0.0674424
						217.512	0.134124	0.0203087	0.1927	0.0381421	0.233482	0.0696311
						217.724	0.134172	0.0201097	0.192959	0.0366488	0.233669	0.0682234
						217.936	0.134508	0.01791	0.194446	0.0401877	0.234006	0.0686874
						218.148	0.133767	0.0191631	0.192409	0.0377923	0.233943	0.068902
						218.36	0.133299	0.0205225	0.192063	0.0385698	0.234614	0.0681524
						218.572	0.133119	0.0192055	0.192558	0.0408976	0.231933	0.0671981
						218.784	0.132201	0.021146	0.193121	0.0411994	0.233662	0.0676891
						218.996	0.132865	0.0168739	0.191409	0.0360878	0.234047	0.0699122
						219.208	0.133588	0.0175896	0.191262	0.0403816	0.229633	0.0648617
						219.42	0.131252	0.0182505	0.190748	0.0345425	0.231945	0.0682578
						219.632	0.131622	0.0185674	0.19181	0.0371614	0.230825	0.0651312
						219.844	0.131434	0.0184551	0.190255	0.033563	0.232037	0.06792
						220.056	0.13127	0.018337	0.192364	0.0433298	0.231419	0.0686588
						220.268	0.131715	0.0171481	0.190027	0.0367817	0.230941	0.0673927
						220.48	0.130321	0.0189167	0.191824	0.0396303	0.230041	0.0655575
						220.692	0.131824	0.0179935	0.189177	0.0375833	0.229757	0.0655303
						220.904	0.131655	0.0182373	0.189901	0.0384675	0.229521	0.066775
						221.116	0.130481	0.0181944	0.189134	0.0379247	0.229854	0.0665026
						221.328	0.130038	0.016834	0.191019	0.0427575	0.232195	0.0694011
						221.54	0.130965	0.0165271	0.187467	0.034035	0.230555	0.0677623
						221.752	0.129419	0.0180196	0.189773	0.0399209	0.230817	0.0672614
						221.964	0.131052	0.0166906	0.188727	0.0374429	0.229083	0.0674639
						222.176	0.130455	0.0170837	0.188457	0.0384363	0.229938	0.0693266
						222.388	0.129757	0.0161602	0.189187	0.0389238	0.229583	0.0677534
						222.6	0.129731	0.0160752	0.18707	0.0380608	0.230027	0.0670434
						222.812	0.129859	0.0171406	0.187076	0.0392499	0.230461	0.0675372
						223.024	0.129529	0.0198584	0.18661	0.0352636	0.229648	0.0661304
						223.236	0.129252	0.0179891	0.185609	0.0380842	0.228664	0.0653996
						223.448	0.128674	0.0184508	0.185929	0.0387338	0.228949	0.0639013
						223.66	0.128049	0.0183809	0.186739	0.0383397	0.228366	0.0626823
						223.872	0.128815	0.0188937	0.187088	0.0399903	0.228925	0.0686456
						224.084	0.127645	0.016229	0.186715	0.0389776	0.230077	0.0710291
						224.296	0.126646	0.0174337	0.185961	0.0386936	0.23029	0.0685162
						224.508	0.127586	0.0173415	0.186426	0.0397479	0.228626	0.0665617
						224.72	0.127962	0.0166367	0.184877	0.0377647	0.229368	0.0687397
						224.932	0.12724	0.017801	0.185511	0.0369149	0.228691	0.0685619
						225.144	0.126618	0.017492	0.184799	0.0377324	0.226861	0.0656849
						225.356	0.126078	0.0179172	0.185794	0.0422047	0.229638	0.070164
						225.568	0.126742	0.0167248	0.184414	0.0400177	0.225748	0.0640706
						225.78	0.12689	0.0168428	0.184694	0.0367429	0.2258	0.0648107
						225.992	0.124793	0.0182603	0.186609	0.0415953	0.227964	0.068387
						226.204	0.126016	0.0170087	0.185664	0.0396525	0.228153	0.0670221
						226.416	0.126056	0.0183014	0.18502	0.0387433	0.226824	0.0687569
						226.628	0.12573	0.0187427	0.18436	0.0385494	0.2258	0.0673774
						226.84	0.126159	0.0168167	0.18454	0.0395078	0.227123	0.0662051
						227.052	0.124906	0.0169267	0.183255	0.0344529	0.228999	0.0684159
						227.264	0.125787	0.0175917	0.182569	0.0350583	0.225878	0.0637264
						227.476	0.125192	0.016434	0.184733	0.0373093	0.225595	0.0650345
						227.688	0.12434	0.0176375	0.184021	0.0397004	0.227809	0.0662948
						227.9	0.125109	0.017662	0.183674	0.0369185	0.225355	0.0632064
						228.112	0.12442	0.017985	0.182318	0.0348816	0.22554	0.0664299
						228.324	0.123495	0.0171235	0.184194	0.0378231	0.22463	0.0635108
						228.536	0.123932	0.0167474	0.183384	0.0368498	0.226811	0.0670748
						228.748	0.123267	0.015912	0.183881	0.0361498	0.225362	0.065817
						228.96	0.122757	0.0164011	0.182327	0.033476	0.226496	0.0694042
						229.172	0.122633	0.0171602	0.182476	0.0362068	0.225866	0.0659761
						229.384	0.121667	0.0167318	0.183268	0.0371175	0.225132	0.0682005
						229.596	0.122077	0.0175922	0.181691	0.0348155	0.226879	0.0690241
						229.808	0.121178	0.0187457	0.181424	0.0366127	0.22477	0.0673268
						230.02	0.121006	0.0175437	0.181813	0.0349841	0.225179	0.0638498
						230.232	0.12086	0.016098	0.179791	0.0352324	0.224921	0.0657817
						230.444	0.121031	0.0176955	0.182316	0.0373011	0.224819	0.0645875
						230.656	0.120837	0.0176732	0.181211	0.0388413	0.223493	0.0632428
						230.868	0.121652	0.015472	0.181631	0.0375458	0.22528	0.0645296
						231.08	0.119933	0.0167837	0.180029	0.035749	0.223144	0.0637483
						231.292	0.120976	0.0172843	0.180515	0.0357511	0.225426	0.0672735
						231.504	0.119507	0.0172755	0.180076	0.0330852	0.225255	0.0661179
						231.716	0.120531	0.0168694	0.179649	0.0341215	0.22302	0.0658931
						231.928	0.119421	0.0170158	0.180621	0.0351793	0.225024	0.0679602
						232.14	0.119039	0.0179298	0.179878	0.0375406	0.222887	0.0641089
						232.352	0.119138	0.0151997	0.1801	0.0402556	0.224934	0.0687399
						232.564	0.119192	0.0153236	0.179268	0.0356214	0.22319	0.0655091
						232.776	0.11882	0.0173651	0.179137	0.0356888	0.224153	0.0693617
						232.988	0.118116	0.0177039	0.178991	0.034576	0.22322	0.0677684
						233.2	0.118193	0.0177631	0.178068	0.0349585	0.220294	0.0628861
						233.412	0.118193	0.0182937	0.178472	0.0346862	0.223044	0.068052
						233.624	0.11805	0.0172575	0.177385	0.0368278	0.224805	0.0702443
						233.836	0.117732	0.0181886	0.178253	0.0343172	0.222643	0.0677982
						234.048	0.117299	0.0172182	0.17836	0.0342226	0.221862	0.0643006
						234.26	0.116368	0.0167196	0.178314	0.0333339	0.223131	0.0657555
						234.472	0.117494	0.0170848	0.178059	0.0351623	0.222242	0.0652387
						234.684	0.117122	0.0176498	0.178017	0.033845	0.222366	0.0637463
						234.896	0.116944	0.0165069	0.178053	0.0362308	0.221395	0.0667167
						235.108	0.117436	0.0170694	0.177973	0.0361018	0.221185	0.0643789
						235.32	0.116889	0.0158355	0.176283	0.0328187	0.222113	0.0653166
						235.532	0.115966	0.0175786	0.176717	0.0334911	0.221507	0.0664826
						235.744	0.115157	0.0164908	0.17663	0.0349854	0.222261	0.0675403
						235.956	0.115281	0.0164564	0.17672	0.0328839	0.222477	0.0663416
						236.168	0.115374	0.0165722	0.177464	0.0319091	0.221422	0.0664576
						236.38	0.115242	0.016145	0.177405	0.0348449	0.221467	0.066849
						236.592	0.114853	0.0157946	0.176703	0.0351144	0.222038	0.066627
						236.804	0.114451	0.0160443	0.175567	0.0315389	0.22044	0.0666621
						237.016	0.11491	0.0161356	0.176688	0.0352684	0.221154	0.0660032
						237.228	0.115394	0.0163024	0.17641	0.0358504	0.222742	0.0685032
						237.44	0.113929	0.0174107	0.176421	0.0380931	0.221708	0.0676365
						237.652	0.114945	0.0173679	0.176487	0.0362363	0.220627	0.0658011
						237.864	0.114763	0.0183506	0.17551	0.035376	0.218805	0.0631046
						238.076	0.116277	0.0166568	0.173957	0.0352316	0.220707	0.068627
						238.288	0.114673	0.0170795	0.175221	0.0366642	0.219736	0.0660057
						238.5	0.114458	0.0181439	0.174583	0.0330063	0.221067	0.0657617
						238.712	0.113775	0.016078	0.1741	0.0333013	0.219632	0.0642557
						238.924	0.112907	0.0166207	0.175051	0.0381863	0.220802	0.0659729
						239.136	0.113468	0.0183432	0.173576	0.0337008	0.220811	0.0677664
						239.348	0.11435	0.0171191	0.174633	0.0339539	0.219613	0.0671342
						239.56	0.11357	0.017192	0.175252	0.0364602	0.220196	0.0672762
						239.772	0.113337	0.015415	0.1726	0.0339367	0.220223	0.0663898
						239.984	0.112794	0.0156167	0.175123	0.0365615	0.219663	0.0666234
						240.196	0.112952	0.0152058	0.174477	0.03562	0.218109	0.064757
						240.408	0.11303	0.0130613	0.173661	0.0333424	0.219389	0.06672
						240.62	0.111988	0.015233	0.172274	0.0321757	0.219128	0.0637035
						240.832	0.111173	0.014783	0.174575	0.0342358	0.219021	0.0645586
						241.044	0.11167	0.0144718	0.172485	0.0351213	0.220246	0.0659932
						241.256	0.111289	0.0151551	0.173824	0.0339824	0.219088	0.0659488
						241.468	0.111971	0.0149348	0.173098	0.0348201	0.21942	0.0660426
						241.68	0.112137	0.0156947	0.171822	0.0345123	0.22068	0.0655869
						241.892	0.11068	0.0146907	0.17338	0.0366869	0.220293	0.066398
						242.104	0.110826	0.0154862	0.171984	0.0337198	0.220197	0.0658489
						242.316	0.111987	0.014345	0.172267	0.0354556	0.218037	0.064364
						242.528	0.110884	0.0136565	0.171759	0.0336937	0.218984	0.0663337
						242.74	0.109707	0.0136178	0.171967	0.0373567	0.217571	0.0638218
						242.952	0.109996	0.0137678	0.171067	0.0345122	0.217616	0.0648877
						243.164	0.110997	0.0133913	0.170893	0.0319335	0.218096	0.0668565
						243.376	0.10992	0.0134441	0.17285	0.0386104	0.220835	0.0702664
						243.588	0.109068	0.0146477	0.170482	0.035051	0.21976	0.0677951
						243.8	0.108796	0.0140367	0.172117	0.0389426	0.218692	0.0654435
						244.012	0.109336	0.0142139	0.169411	0.03239	0.21839	0.0660053
						244.224	0.109667	0.0139431	0.168857	0.0335583	0.219743	0.0693994
						244.436	0.109367	0.0134811	0.169086	0.0324879	0.217995	0.0681254
						244.648	0.108308	0.0139764	0.170193	0.0376311	0.217715	0.0640751
						244.86	0.107889	0.0143673	0.170372	0.0349879	0.217904	0.0668748
						245.072	0.108544	0.0134728	0.170591	0.0331394	0.219086	0.0689114
						245.284	0.108445	0.012563	0.169995	0.0333571	0.21939	0.0671683
						245.496	0.108335	0.0150325	0.169907	0.0334426	0.217345	0.0656781
						245.708	0.107946	0.0140973	0.171119	0.0350823	0.216614	0.064408
						245.92	0.109014	0.0159625	0.169975	0.0329136	0.216001	0.0641573
						246.132	0.108097	0.0142886	0.170151	0.0370518	0.216877	0.0633938
						246.344	0.107443	0.0146805	0.171258	0.0355368	0.217315	0.0663882
						246.556	0.10601	0.0132882	0.169771	0.0373517	0.21624	0.0638476
						246.768	0.106455	0.014168	0.169961	0.0414541	0.214996	0.0647757
						246.98	0.10753	0.0134395	0.168924	0.036575	0.214953	0.0633299
						247.192	0.106154	0.0138686	0.169921	0.036942	0.216925	0.0660663
						247.404	0.105343	0.0142418	0.169243	0.0357508	0.21681	0.0658868
						247.616	0.107107	0.0127496	0.169185	0.034992	0.213555	0.0630775
						247.828	0.106614	0.0133507	0.169033	0.03526	0.215211	0.0647183
						248.04	0.105244	0.0135314	0.170277	0.0369877	0.214057	0.0640683
						248.252	0.10659	0.015448	0.170057	0.0373453	0.214651	0.0651727
						248.464	0.105696	0.0130348	0.169664	0.038453	0.215349	0.0660556
						248.676	0.104573	0.0122153	0.169752	0.0373438	0.214666	0.0640853
						248.888	0.106549	0.0118509	0.168919	0.0368202	0.214782	0.0655075
						249.1	0.10509	0.0118513	0.168763	0.0372784	0.215057	0.0661785
						249.312	0.105073	0.0118212	0.16913	0.0395132	0.213544	0.0641177
						249.524	0.104812	0.0119022	0.168401	0.0370748	0.216522	0.0672117
						249.736	0.104961	0.0119037	0.168834	0.0338081	0.215082	0.0629266
						249.948	0.105113	0.0123467	0.16704	0.0351301	0.212948	0.0638463
						250.16	0.10379	0.0105959	0.168798	0.0371961	0.213134	0.0632186
						250.372	0.104906	0.013832	0.166748	0.0347521	0.213614	0.0636935
						250.584	0.104377	0.011808	0.167202	0.0374068	0.214536	0.0647041
						250.796	0.103301	0.0137769	0.166771	0.0370245	0.21261	0.062958
						251.008	0.103822	0.0137182	0.167888	0.0342588	0.214366	0.0644642
						251.22	0.104739	0.0144875	0.167403	0.0340847	0.213198	0.0628933
						251.432	0.104835	0.012934	0.167311	0.0377528	0.21364	0.0649632
						251.644	0.104285	0.0146463	0.168782	0.040529	0.213404	0.0649214
						251.856	0.103648	0.0132726	0.166352	0.0361712	0.212838	0.0633053
						252.068	0.103619	0.0139526	0.166155	0.0333844	0.213912	0.0649828
						252.28	0.103558	0.0151828	0.166297	0.0374213	0.213223	0.0657751
						252.492	0.103514	0.0137491	0.165786	0.0369176	0.212161	0.0616491
						252.704	0.103107	0.0138403	0.166666	0.036635	0.211792	0.062515
						252.916	0.103155	0.0142009	0.165535	0.034661	0.213081	0.0624584
						253.128	0.102512	0.0140343	0.165903	0.0338754	0.213053	0.0621519
						253.34	0.103401	0.0147729	0.16489	0.0378259	0.212283	0.0611107
						253.552	0.102615	0.0151496	0.165034	0.0362826	0.211101	0.0602014
						253.764	0.101315	0.0145141	0.164786	0.0352287	0.212762	0.0671298
						253.976	0.101497	0.0151094	0.164552	0.0349007	0.212651	0.0645603
						254.188	0.101026	0.0154195	0.165047	0.0356249	0.211422	0.0632958
						254.4	0.101596	0.0154393	0.163628	0.0348284	0.211457	0.0622692
						254.612	0.102229	0.0148722	0.165228	0.036889	0.210873	0.0623622
						254.824	0.101937	0.0137372	0.164054	0.0336533	0.209776	0.061898
						255.036	0.100461	0.0144269	0.163582	0.0351719	0.212307	0.0645124
						255.248	0.101355	0.0138429	0.164461	0.0343008	0.210833	0.0621057
						255.46	0.100956	0.0142709	0.164222	0.035239	0.21047	0.0619076
						255.672	0.10073	0.0155061	0.16365	0.0349929	0.209654	0.0610879
						255.884	0.0997445	0.0148779	0.163502	0.033687	0.211146	0.0639749
						256.096	0.100177	0.0158262	0.163278	0.0332653	0.213012	0.0659554
						256.308	0.0992205	0.0132963	0.163816	0.03716	0.210909	0.0612835
						256.52	0.100102	0.0135333	0.163543	0.0347923	0.211149	0.0629699
						256.732	0.0996958	0.012299	0.163174	0.0358841	0.209503	0.0606556
						256.944	0.100123	0.0128855	0.162074	0.0341637	0.212515	0.0663441
						257.156	0.0996992	0.01246	0.161738	0.0340729	0.209929	0.0623254
						257.368	0.100281	0.0139651	0.163512	0.0378158	0.209992	0.061159
						257.58	0.0989629	0.0116157	0.162364	0.0344538	0.209954	0.063067
						257.792	0.0994706	0.0150999	0.162355	0.0350292	0.209694	0.0613404
						258.004	0.0986532	0.0135314	0.162483	0.0338132	0.210465	0.066034
						258.216	0.0987294	0.0138672	0.160939	0.0321492	0.208857	0.0607899
						258.428	0.098601	0.0125698	0.161713	0.0343163	0.209939	0.0621639
						258.64	0.0978542	0.011169	0.161087	0.034551	0.208637	0.0635212
						258.852	0.097553	0.0126891	0.161678	0.0371215	0.208366	0.0605528
						259.064	0.0987239	0.0131053	0.160729	0.0341342	0.209665	0.0627268
						259.276	0.0983372	0.0122091	0.159838	0.0331754	0.207931	0.0618869
						259.488	0.0990625	0.0119427	0.160144	0.0367309	0.210511	0.0648473
						259.7	0.0972255	0.0122179	0.161352	0.0356161	0.209119	0.0625327
						259.912	0.0970134	0.0135185	0.160018	0.0335428	0.208855	0.0631047
						260.124	0.0965115	0.0123503	0.16184	0.0358802	0.209418	0.0615938
						260.336	0.0966287	0.0133682	0.158693	0.0341688	0.208868	0.0632961
						260.548	0.0971773	0.0131435	0.161351	0.0362343	0.209811	0.06263
						260.76	0.0965382	0.0135125	0.159826	0.034592	0.207893	0.0628462
						260.972	0.0970204	0.0122874	0.159333	0.0362588	0.210372	0.0651411
						261.184	0.0963175	0.0134714	0.159253	0.0350258	0.208357	0.0629091
						261.396	0.0965867	0.0122861	0.159055	0.0336018	0.208491	0.0618077
						261.608	0.0964194	0.0132601	0.158774	0.034273	0.210896	0.0657283
						261.82	0.0964245	0.0130813	0.158162	0.0314632	0.208116	0.0639103
						262.032	0.0959634	0.011423	0.157793	0.0326332	0.206586	0.0627299
						262.244	0.0957124	0.0114791	0.157101	0.0339379	0.206948	0.0610398
						262.456	0.0940064	0.0125308	0.158776	0.0315263	0.2075	0.0600249
						262.668	0.0950875	0.0114692	0.157411	0.0305005	0.210052	0.0653139
						262.88	0.0953615	0.0129525	0.157862	0.0332063	0.208306	0.0647593
						263.092	0.0938329	0.0113437	0.159003	0.0361361	0.208115	0.0611239
						263.304	0.0937617	0.0131222	0.158285	0.032577	0.207114	0.0606904
						263.516	0.0942141	0.0132166	0.157177	0.0349293	0.20788	0.0634478
						263.728	0.093138	0.0115919	0.156974	0.0329099	0.208136	0.0649081
						263.94	0.094868	0.0126408	0.156554	0.0324741	0.206527	0.0616665
						264.152	0.0944466	0.011399	0.158157	0.0347268	0.205669	0.0609867
						264.364	0.0951467	0.0132297	0.157441	0.0360028	0.20617	0.0609152
						264.576	0.0940699	0.0123898	0.156389	0.0330987	0.206594	0.0614299
						264.788	0.0942223	0.0121972	0.158551	0.0356525	0.206264	0.0611994
						265	0.0929151	0.0121733	0.155841	0.0325411	0.207683	0.0645723
						265.212	0.0935859	0.0131514	0.157674	0.0360574	0.207046	0.0630695
						265.424	0.0932957	0.0116554	0.15662	0.0349385	0.20553	0.0610043
						265.636	0.0931098	0.0114954	0.155897	0.0328777	0.204877	0.0620059
						265.848	0.0934513	0.012942	0.155762	0.0346158	0.205302	0.0617649
						266.06	0.0927914	0.0123338	0.156225	0.0321946	0.204303	0.0609924
						266.272	0.0922951	0.0133065	0.155584	0.0328023	0.206049	0.0617742
						266.484	0.0935229	0.012935	0.156307	0.0321587	0.205194	0.0610645
						266.696	0.0921898	0.01133	0.15502	0.0328968	0.205514	0.0629328
						266.908	0.0928345	0.0119614	0.155946	0.0344239	0.203929	0.0603294
						267.12	0.0915184	0.0111541	0.156917	0.0341981	0.205048	0.0612249
						267.332	0.0919718	0.0117672	0.15516	0.0334044	0.20394	0.0601246
						267.544	0.0921661	0.0108522	0.154805	0.033496	0.204622	0.062526
						267.756	0.091825	0.0111299	0.15538	0.0354707	0.205131	0.0602224
						267.968	0.0922088	0.0114632	0.155097	0.0344346	0.204823	0.0614049
						268.18	0.0913587	0.0126892	0.154891	0.0351328	0.203428	0.0590825
						268.392	0.0915717	0.0127678	0.154434	0.0331212	0.204325	0.062063
						268.604	0.092979	0.0114372	0.154428	0.034139	0.204627	0.0614509
						268.816	0.0912891	0.0117788	0.155093	0.0342617	0.204422	0.0624809
						269.028	0.091001	0.0109417	0.155214	0.0344981	0.205809	0.0653597
						269.24	0.0902841	0.0119184	0.152418	0.0326313	0.204422	0.061576
						269.452	0.0893109	0.0113628	0.154133	0.0336168	0.204505	0.0626437
						269.664	0.0903733	0.0113781	0.155244	0.0366934	0.203436	0.0615388
						269.876	0.0906283	0.01163	0.153431	0.0304386	0.203405	0.0595437
						270.088	0.0898957	0.0117245	0.153879	0.0330913	0.203912	0.0616114
						270.3	0.0893357	0.0110469	0.153804	0.0320474	0.203604	0.063053
						270.512	0.0896148	0.01212	0.152753	0.0325585	0.201891	0.0607316
						270.724	0.0897686	0.0122148	0.153218	0.0351442	0.201814	0.0598275
						270.936	0.0896188	0.0131027	0.153227	0.0334847	0.202542	0.0612438
						271.148	0.0901949	0.0112903	0.153788	0.0330497	0.204396	0.0651081
						271.36	0.0898748	0.0123873	0.153564	0.032222	0.202415	0.0626779
						271.572	0.0900114	0.011061	0.153002	0.0339294	0.203711	0.0635569
						271.784	0.0907755	0.0114364	0.152178	0.0332369	0.2031	0.0630002
						271.996	0.0900875	0.011824	0.152289	0.0339381	0.20179	0.0631411
						272.208	0.0888955	0.0110591	0.15208	0.0311736	0.201741	0.0630941
						272.42	0.0889011	0.0126279	0.151485	0.0337842	0.202535	0.0626407
						272.632	0.0891148	0.0114736	0.151417	0.0331928	0.200428	0.0610916
						272.844	0.0885631	0.0119189	0.15171	0.0360671	0.20336	0.0624092
						273.056	0.0882819	0.0109849	0.153705	0.0354744	0.201757	0.0633309
						273.268	0.088735	0.0114676	0.151766	0.0341284	0.200213	0.0608617
						273.48	0.0881979	0.0117191	0.1502	0.0315792	0.202184	0.0623145
						273.692	0.0879443	0.011522	0.152099	0.034358	0.200599	0.0606592
						273.904	0.0878664	0.0114749	0.150601	0.0311884	0.201554	0.0627968
						274.116	0.0877688	0.0109578	0.151645	0.0325619	0.200495	0.0610313
						274.328	0.088312	0.0101192	0.151432	0.0334035	0.20012	0.059039
						274.54	0.0884709	0.0101727	0.151921	0.0339314	0.19868	0.0582873
						274.752	0.0882879	0.0111182	0.150123	0.0332186	0.200557	0.0620995
						274.964	0.0872963	0.0105628	0.150916	0.0329491	0.198446	0.0610585
						275.176	0.0873079	0.0107219	0.151118	0.0335613	0.199434	0.0607394
						275.388	0.0860248	0.00955565	0.151274	0.0356657	0.199557	0.0596954
						275.6	0.0876213	0.0107132	0.149753	0.0343663	0.200999	0.0634251
						275.812	0.0871814	0.0106186	0.149532	0.0326476	0.202245	0.0633491
						276.024	0.0876495	0.0106658	0.151243	0.0376943	0.199553	0.0621663
						276.236	0.0873406	0.0110736	0.14958	0.0325619	0.200045	0.0588816
						276.448	0.0862001	0.0106345	0.150796	0.0360156	0.20058	0.0632678
						276.66	0.0866806	0.0110785	0.149306	0.0321067	0.201804	0.0642711
						276.872	0.0861995	0.0101771	0.150701	0.0354584	0.198765	0.0603283
						277.084	0.0857095	0.00962383	0.150355	0.0344164	0.198993	0.0616438
						277.296	0.0859821	0.0109137	0.150352	0.0348684	0.200537	0.0624049
						277.508	0.0855745	0.010977	0.148281	0.0351523	0.19889	0.0610359
						277.72	0.0859398	0.0120027	0.150138	0.0351596	0.199326	0.060521
						277.932	0.0859209	0.0111068	0.148849	0.033147	0.19833	0.0619797
						278.144	0.0862796	0.0112669	0.14923	0.0333054	0.198801	0.0595565
						278.356	0.0846175	0.0102153	0.148542	0.0315787	0.197251	0.0598553
						278.568	0.0860582	0.0101854	0.148187	0.0332164	0.198485	0.0620054
						278.78	0.085056	0.0109042	0.14911	0.0371551	0.1992	0.0639491
						278.992	0.0856209	0.0108137	0.149048	0.0341071	0.198604	0.0628583
						279.204	0.0844171	0.010553	0.148887	0.0371224	0.198808	0.0613791
						279.416	0.0841632	0.0100692	0.149104	0.0353195	0.197425	0.0595828
						279.628	0.0847288	0.0107917	0.148082	0.0344638	0.200295	0.0627648
						279.84	0.0842334	0.0111371	0.149522	0.0376714	0.196997	0.0597028
						280.052	0.084488	0.0105408	0.147559	0.0343039	0.198252	0.0599667
						280.264	0.0850242	0.0094676	0.147491	0.0376125	0.199766	0.0639447
						280.476	0.0841995	0.0113714	0.14713	0.035761	0.199069	0.0625093
						280.688	0.0834423	0.0117206	0.147698	0.0369644	0.197509	0.0620466
						280.9	0.0845755	0.00948863	0.147522	0.0341217	0.19792	0.0615658
						281.112	0.0835866	0.00999419	0.147645	0.0378729	0.196759	0.0600736
						281.324	0.0834274	0.0111187	0.14633	0.0356623	0.196718	0.0612659
						281.536	0.0845703	0.0111779	0.145812	0.034167	0.196722	0.060554
						281.748	0.0831284	0.0104685	0.145274	0.0324154	0.197117	0.0597916
						281.96	0.0839244	0.0112301	0.146337	0.0354091	0.196547	0.0595559
						282.172	0.0836367	0.010972	0.145455	0.0347747	0.195781	0.0587808
						282.384	0.0825307	0.0111551	0.146042	0.0384179	0.197121	0.0621515
						282.596	0.0828277	0.0112637	0.146792	0.0350017	0.197307	0.0603932
						282.808	0.0829732	0.00995782	0.146051	0.031989	0.197938	0.0602968
						283.02	0.0824478	0.0117406	0.14497	0.0325287	0.195518	0.0585113
						283.232	0.083892	0.0112456	0.147053	0.0345159	0.19666	0.0593866
						283.444	0.0822719	0.0100761	0.145529	0.0351444	0.199704	0.0646111
						283.656	0.0827241	0.0115252	0.14589	0.0360391	0.19755	0.0609703
						283.868	0.0836503	0.0105826	0.145488	0.0341869	0.196962	0.0576769
						284.08	0.0826906	0.0105585	0.145901	0.0332021	0.196857	0.0605325
						284.292	0.0825319	0.00983244	0.145959	0.0331791	0.198245	0.0648764
						284.504	0.0831273	0.0108239	0.144555	0.034704	0.19759	0.0636925
						284.716	0.0823422	0.0111954	0.146248	0.0348033	0.195752	0.0611225
						284.928	0.0826559	0.0109276	0.145232	0.0337543	0.196989	0.0615946
						285.14	0.0826281	0.0101862	0.145026	0.0343817	0.196905	0.0619279
						285.352	0.0832804	0.0108136	0.144599	0.0342289	0.197667	0.0630365
						285.564	0.0818919	0.00960226	0.144652	0.0346235	0.196705	0.0596407
						285.776	0.0819166	0.0104943	0.143903	0.0349446	0.195867	0.0611929
						285.988	0.0817785	0.0115651	0.143618	0.0325408	0.195759	0.0582553
						286.2	0.0819966	0.0101172	0.143681	0.0319533	0.197223	0.0632666
						286.412	0.0821656	0.0117201	0.14386	0.036422	0.195179	0.0599966
						286.624	0.0826393	0.0103187	0.144342	0.0352674	0.196437	0.0617885
						286.836	0.0812154	0.0107876	0.143037	0.0313647	0.194586	0.0604157
						287.048	0.0813885	0.0121091	0.143494	0.0342263	0.193924	0.05961
						287.26	0.0818948	0.0105697	0.143223	0.0337436	0.196159	0.0606789
						287.472	0.0814963	0.0104902	0.143729	0.0365884	0.195881	0.0606265
						287.684	0.0801683	0.0121139	0.14271	0.0326419	0.194968	0.060386
						287.896	0.0806524	0.011404	0.143205	0.0331846	0.19532	0.0594786
						288.108	0.0809882	0.0116175	0.143412	0.0362078	0.194306	0.063098
						288.32	0.0812678	0.0105072	0.143705	0.0340781	0.1939	0.060089
						288.532	0.0809686	0.0102466	0.142873	0.0340342	0.193117	0.0611615
						288.744	0.0800917	0.0106164	0.143607	0.0347713	0.195065	0.0606497
						288.956	0.0811516	0.0102397	0.14218	0.0312979	0.193476	0.0575392
						289.168	0.0799525	0.0122427	0.142137	0.0345222	0.194965	0.0618603
						289.38	0.0803828	0.0108936	0.141206	0.0343491	0.193804	0.0621428
						289.592	0.0802104	0.0105199	0.142361	0.0360051	0.193728	0.059413
						289.804	0.0783233	0.0104619	0.14175	0.0352162	0.192621	0.0614286
						290.016	0.079726	0.0102121	0.141779	0.0361277	0.192774	0.0588507
						290.228	0.0792449	0.0107275	0.142405	0.0363911	0.193026	0.0590795
						290.44	0.0781795	0.0104719	0.140208	0.030957	0.194234	0.0618568
						290.652	0.0792956	0.0115549	0.142495	0.0348832	0.192854	0.0619996
						290.864	0.0791956	0.0111522	0.142168	0.0333365	0.192014	0.0588635
						291.076	0.0796975	0.0102278	0.141902	0.0332475	0.192737	0.0584185
						291.288	0.0794968	0.0108384	0.140274	0.0346137	0.192792	0.0613952
						291.5	0.0782809	0.00880901	0.141301	0.0351138	0.193109	0.0599042
						291.712	0.0792988	0.00956247	0.140054	0.0319241	0.193209	0.0616299
						291.924	0.0778641	0.00978793	0.140492	0.0341265	0.191206	0.0580517
						292.136	0.0789276	0.00997544	0.141662	0.0353642	0.192193	0.0596725
						292.348	0.078071	0.00987477	0.140929	0.0355016	0.192349	0.0607172
						292.56	0.0774298	0.0100656	0.140256	0.0335543	0.193441	0.0586762
						292.772	0.0784325	0.00994701	0.141604	0.0382138	0.191819	0.0598572
						292.984	0.0780172	0.00894705	0.14079	0.0337175	0.192692	0.0613186
						293.196	0.0778178	0.00929003	0.140123	0.0344825	0.191217	0.0601617
						293.408	0.0783975	0.0108477	0.140106	0.0332094	0.192569	0.0598728
						293.62	0.0772868	0.00943184	0.140467	0.0338593	0.190932	0.0588664
						293.832	0.077885	0.010385	0.140049	0.034937	0.190942	0.0575753
						294.044	0.0778884	0.00923847	0.140482	0.0347817	0.191622	0.0599148
						294.256	0.0773974	0.010069	0.138563	0.0347585	0.191211	0.057732
						294.468	0.0767901	0.00934834	0.139519	0.0347024	0.193308	0.0616662
						294.68	0.0768796	0.0108253	0.139736	0.0343537	0.191492	0.0629665
						294.892	0.0769615	0.0103356	0.139162	0.0344522	0.191988	0.0605564
						295.104	0.0758706	0.010838	0.139581	0.0340661	0.190856	0.0601684
						295.316	0.0770078	0.010446	0.140058	0.036084	0.189954	0.0587274
						295.528	0.0762224	0.011173	0.13808	0.0313884	0.191883	0.0609607
						295.74	0.0769684	0.00970223	0.139125	0.0348113	0.189641	0.0577591
						295.952	0.0766915	0.00990226	0.138438	0.0371713	0.190713	0.0575773
						296.164	0.0760841	0.0097851	0.139735	0.0359122	0.191944	0.0594485
						296.376	0.0767463	0.0101959	0.138905	0.0349134	0.189559	0.0585117
						296.588	0.0757223	0.00847723	0.139372	0.036485	0.188787	0.0585606
						296.8	0.0760954	0.0104594	0.138655	0.0367304	0.190525	0.059123
						297.012	0.0766389	0.00987488	0.138848	0.0348793	0.191697	0.0633027
						297.224	0.0757616	0.0106541	0.139834	0.0359303	0.191379	0.062026
						297.436	0.0758839	0.0098425	0.138991	0.0355096	0.190345	0.0598765
						297.648	0.0753618	0.0102385	0.139112	0.035884	0.191298	0.0630288
						297.86	0.075579	0.0101285	0.138883	0.0368837	0.191258	0.0598732
						298.072	0.07428	0.0104203	0.139499	0.0341174	0.189136	0.0590529
						298.284	0.0754011	0.00983677	0.138777	0.0372788	0.189774	0.0588286
						298.496	0.0743876	0.00907463	0.138672	0.0328883	0.19199	0.0637168
						298.708	0.0748525	0.00973898	0.137339	0.0364425	0.189983	0.0604708
						298.92	0.0739719	0.00982851	0.138618	0.0330443	0.189971	0.0609459
						299.132	0.0738507	0.00946117	0.13794	0.0362911	0.190004	0.0605076
						299.344	0.0733856	0.00961378	0.137059	0.0351437	0.188704	0.0575072
						299.556	0.074283	0.00901714	0.137886	0.0356554	0.188608	0.0582428
						299.768	0.0747971	0.00912276	0.136173	0.0333176	0.191972	0.0641063
						299.98	0.0743902	0.0104899	0.138417	0.0381693	0.191243	0.0610494

## Sheet: Fig. 5 
Fig. 5c									Fig. 5d
	Time (min)	1 mM		2.5 mM		10 mM				dF/F
		Mean	SEM	Mean	SEM	Mean	SEM			1 mM	2.5 mM	10 mM
	0	-0.00369296	0.015415	-0.0153312	0.0226104	-0.0140444	0.0123948			0.204526	0.911643	0.639401
	0.0510204	-0.008877	0.0164222	-0.0125627	0.0241074	-0.0063419	0.00598402			0.074369	0.799227	0.146203
	0.102041	-0.0102187	0.0125468	-0.0093443	0.0310719	-0.00856621	0.00337937			0.202614	0.154823	1.05033
	0.153061	-0.00295697	0.0106178	-0.0258053	0.0370706	-0.00283387	0.00628557			0.325004	0.290549	0.177124
	0.204082	0.00598479	0.00860527	-0.03256	0.0297539	-0.00190643	0.00669121			0.133476	0.667988	1.08182
	0.255102	-0.0035321	0.0109947	-0.0232054	0.0260932	0.00146706	0.00668018				0.0553649	0.79551
	0.306122	-0.00626997	0.0112931	-0.0114574	0.0302735	0.00308273	0.00548878
	0.357143	-0.0256208	0.0224995	0.00591858	0.0364261	0.000863319	0.00350433
	0.408163	0.0131065	0.0142066	-0.020198	0.0102936	0.00383522	0.00365449
	0.459184	0.00265428	0.00957845	0.0110011	0.027443	0.00118712	0.00434849
	0.510204	0.00555193	0.0216429	-0.0355425	0.0424226	0.00450063	0.0048897
	0.561224	0.00426099	0.0123624	0.00482375	0.0223959	0.00447531	0.00618849
	0.612245	-0.00322792	0.0131444	-0.0134258	0.0482114	0.00214558	0.00379114
	0.663265	0.00603488	0.0125229	-0.0571601	0.0461419	0.0070139	0.00637351
	0.714286	0.00736854	0.00756242	-0.0141972	0.0264963	0.00227318	0.00442292
	0.765306	0.0146354	0.0144539	-0.00523186	0.0357376	0.00249528	0.00453169
	0.816327	0.00687774	0.0145124	-0.0348663	0.0422284	0.00658426	0.00602805
	0.867347	-0.00248622	0.00932808	-0.0136129	0.0404712	0.00442413	0.0055747
	0.918367	0.000489444	0.00927267	-0.0384615	0.0270288	0.00235278	0.00515153
	0.969388	-0.00691818	0.0168663	0.000843789	0.0148513	-0.00169137	0.00480981
	1.02041	-0.00638011	0.0108849	-0.0187529	0.0304186	0.00231364	0.00566256
	1.07143	-0.0227314	0.0134708	-0.025117	0.0315479	0.00308106	0.00481626
	1.12245	0.00743282	0.0161636	-0.0280656	0.0351678	0.000937656	0.00472532
	1.17347	0.000484461	0.0137536	0.0232544	0.040929	0.00487729	0.00482606
	1.22449	0.00695578	0.0112284	-0.0101977	0.0381981	-0.00184036	0.00374795
	1.27551	0.00925213	0.0134255	-0.022248	0.032133	0.00325271	0.00534279
	1.32653	-0.00463093	0.0126865	0.0164096	0.0225582	0.000140061	0.003658
	1.37755	0.00500288	0.00768582	0.0492968	0.0398908	-0.00255588	0.0044418
	1.42857	1.98111e-05	0.00904429	0.0273508	0.0312237	0.00373123	0.00516333
	1.47959	-0.0114968	0.00811922	0.0348789	0.0252985	-0.00288239	0.00384298
	1.53061	0.00316787	0.0124079	0.0157089	0.0292378	-0.000395384	0.00628631
	1.58163	0.0167596	0.0165233	0.0246338	0.0300005	0.00177724	0.00383286
	1.63265	0.000588406	0.0174501	-0.0290305	0.0260043	0.000682032	0.00691673
	1.68367	0.000132541	0.0175536	0.0105226	0.0418472	0.00508407	0.00480244
	1.73469	-0.0107665	0.0117439	0.00774917	0.0525544	0.00160356	0.00473565
	1.78571	0.00275609	0.00774146	-0.0167031	0.020528	0.00124791	0.00453795
	1.83673	-0.00824972	0.0122693	0.0165998	0.0247907	0.00343866	0.00357877
	1.88776	0.00309954	0.00871896	-0.00783878	0.0208405	-0.00182763	0.00488798
	1.93878	-0.00545551	0.013628	-0.00484345	0.0174473	-0.000360399	0.00788919
	1.9898	-0.00783786	0.00892956	0.0378863	0.0282437	-0.00195472	0.00499523
	2.04082	-0.00848233	0.012606	0.0793098	0.046968	0.000776358	0.00718986
	2.09184	0.00334288	0.0153439	0.00992166	0.0295439	-0.00404867	0.00689805
	2.14286	0.0074568	0.00971147	0.00604123	0.0243616	-0.00481857	0.005608
	2.19388	-0.00723665	0.00771682	0.0278767	0.0346483	-0.00731549	0.00596362
	2.2449	0.00413687	0.0136129	0.0642319	0.0467652	-0.00241097	0.00738724
	2.29592	0.00766505	0.0135096	-0.00407907	0.0173362	-0.000325887	0.00596056
	2.34694	-0.00461671	0.0100413	0.0290939	0.0331164	-0.000942399	0.00781092
	2.39796	0.0178127	0.0202732	-0.00344773	0.0211788	-0.00185527	0.00588281
	2.44898	0.0113387	0.0155525	0.00976681	0.0355146	-0.00939337	0.00700521
	2.5	-0.0026839	0.00938007	0.0201659	0.0343391	-0.00133246	0.00510668
	2.55102	0.00695049	0.0156633	-0.00222787	0.0299118	-0.00426535	0.00647277
	2.60204	-0.0112315	0.0158399	0.0182255	0.0123719	-0.000671933	0.00920757
	2.65306	-0.00366812	0.0184094	0.0273053	0.0357872	-0.00658788	0.00808935
	2.70408	0.0114385	0.012503	0.0176661	0.026476	7.54805e-05	0.00827674
	2.7551	0.00275289	0.00809483	0.051032	0.0373669	-0.00196077	0.00930319
	2.80612	0.00274924	0.0142462	0.0642789	0.0439279	-0.0024695	0.00869389
	2.85714	0.00421262	0.0132412	-0.00687649	0.0273481	-0.00162383	0.0108878
	2.90816	0.00288798	0.00659897	0.00698724	0.0289518	-0.0054415	0.0103081
	2.95918	-0.00946469	0.00849551	0.0175794	0.0206038	-0.0092316	0.00844819
	3.0102	-0.00291397	0.00908928	0.0402698	0.0451528	-0.00752796	0.0109526
	3.06122	0.00541446	0.00804081	0.0172257	0.0326488	-0.00275604	0.0107453
	3.11224	0.00699614	0.00848772	0.0180485	0.0201547	-0.00267336	0.00852249
	3.16327	0.0143298	0.0119075	0.0212195	0.0326845	-0.00880908	0.00837017
	3.21429	0.00621018	0.0141181	0.0280251	0.0375016	-0.0066766	0.00908141
	3.26531	-0.000388921	0.0156371	-0.00476219	0.0358407	-0.0127303	0.00883617
	3.31633	0.0195975	0.0160932	0.0643863	0.0446823	-0.0105522	0.0131259
	3.36735	0.00730679	0.0170845	0.0222394	0.0323606	-0.00764348	0.0086916
	3.41837	0.00906905	0.0107622	0.0135622	0.0479379	-0.00851175	0.0135507
	3.46939	0.012552	0.0140326	0.0436823	0.0644814	-0.00915533	0.0114276
	3.52041	0.00614586	0.014127	-0.0142523	0.0184184	-0.015306	0.00877497
	3.57143	0.00860479	0.0099239	0.0407669	0.0518375	-0.0123416	0.0131236
	3.62245	0.0250281	0.0263087	0.0117111	0.0352446	-0.0122528	0.0163953
	3.67347	0.0293751	0.0284465	0.0367533	0.0475391	-0.014068	0.0142622
	3.72449	0.014785	0.0190944	0.0455951	0.052675	-0.0159598	0.0124928
	3.77551	0.0221218	0.0223594	0.0755653	0.0594385	-0.0141043	0.013155
	3.82653	2.08536e-05	0.0102369	0.0573388	0.0790791	-0.0142722	0.0134549
	3.87755	0.0180372	0.012405	-0.00470168	0.0216598	-0.0142188	0.0112885
	3.92857	-0.0139234	0.0137249	0.0433869	0.0550548	-0.0130022	0.00909643
	3.97959	-0.00102551	0.013377	0.0409358	0.039439	-0.0125931	0.0121225
	4.03061	0.00393793	0.0111979	0.0111091	0.0424039	-0.0133095	0.0126926
	4.08163	-0.000211821	0.0118442	0.00685669	0.0383068	-0.0125341	0.0131908
	4.13265	0.0224272	0.0180257	0.0415441	0.0354	-0.0149664	0.0118348
	4.18367	0.0123551	0.0153913	0.038989	0.0384034	-0.0139691	0.0137229
	4.23469	-0.00285263	0.0148014	0.00895051	0.0571332	-0.015264	0.0122711
	4.28571	0.0151897	0.0131306	0.0200121	0.0349531	-0.0160039	0.0139759
	4.33673	0.00976246	0.0171325	0.0399978	0.0569768	-0.0143434	0.0125377
	4.38776	0.00627813	0.0106677	0.0130227	0.0285773	-0.0131962	0.0124728
	4.43878	0.00512104	0.0151969	0.0514121	0.0614965	-0.0136781	0.01377
	4.4898	-0.00767644	0.0154573	0.024815	0.0362701	-0.0147325	0.0126431
	4.54082	0.00217668	0.0155919	0.0810751	0.0788681	-0.0155771	0.013181
	4.59184	0.0228903	0.0191859	0.047355	0.0549052	-0.0150586	0.0128308
	4.64286	0.0153206	0.0160202	0.0409546	0.0675712	-0.0189589	0.0140551
	4.69388	-0.0122302	0.0179175	0.0475264	0.0623019	-0.015239	0.0165029
	4.7449	0.0248224	0.0222847	0.045015	0.0499804	-0.0119448	0.0142171
	4.79592	0.00306846	0.0153279	0.0355953	0.0532507	-0.015104	0.0162382
	4.84694	0.0123694	0.0183507	0.0448429	0.0473393	-0.0120546	0.0163308
	4.89796	0.0197618	0.0273329	0.021476	0.03792	-0.00984126	0.0174451
	4.94898	0.00846631	0.0227328	0.0572807	0.048985	-0.00863087	0.0195485
	5	0.00725996	0.0163461	0.03009	0.0391094	-0.00286523	0.0159601
	5.05102	0.0239489	0.0222117	0.0735441	0.0749338	-0.00525857	0.0157253
	5.10204	0.0140314	0.0216602	0.0746946	0.079166	-0.00355882	0.0157597
	5.15306	0.00685454	0.0214074	0.0823074	0.0656728	-0.00569259	0.0193266
	5.20408	0.00447366	0.015429	0.0855542	0.0779585	-0.0039539	0.021235
	5.2551	0.00943828	0.0249293	0.0943913	0.0837396	-0.000184812	0.0201584
	5.30612	0.00711433	0.0135952	0.0774726	0.0725664	-0.00306162	0.0229214
	5.35714	0.00348937	0.0142077	0.0497107	0.0612142	-0.00113677	0.0229883
	5.40816	0.00672428	0.0152324	0.0927553	0.0408356	-0.000747867	0.0248522
	5.45918	0.00325404	0.0228479	0.0782323	0.068742	0.000531044	0.0252848
	5.5102	0.0243972	0.0269077	0.0705649	0.0723069	0.00225787	0.0244331
	5.56122	0.0145783	0.0162451	0.0570201	0.049382	0.00535356	0.0283243
	5.61224	-0.0036688	0.02351	0.0726754	0.0505597	0.00824275	0.030668
	5.66327	-0.00481781	0.0171246	0.0668667	0.0643152	0.018709	0.0337208
	5.71429	0.0110573	0.0211168	0.0829993	0.0723026	0.0198841	0.0358487
	5.76531	0.0161899	0.0277761	0.115286	0.0904586	0.0249559	0.037202
	5.81633	0.00583944	0.0150211	0.0644234	0.0553601	0.0270188	0.039942
	5.86735	-0.00914255	0.0174257	0.110822	0.1111	0.0293319	0.0418252
	5.91837	0.00137291	0.0121703	0.0965066	0.0673106	0.0393786	0.0442494
	5.96939	0.00273559	0.0183292	0.106867	0.105718	0.0374515	0.0462926
	6.02041	0.00106038	0.016188	0.104228	0.0955724	0.0380408	0.0487077
	6.07143	0.0180242	0.032109	0.109062	0.10363	0.0427512	0.0494506
	6.12245	-0.00533013	0.0204078	0.0949152	0.0739537	0.0492434	0.0533529
	6.17347	0.00638822	0.020898	0.0752157	0.077399	0.0511853	0.0544925
	6.22449	0.0101816	0.0287505	0.0915223	0.0984726	0.0577513	0.0549689
	6.27551	0.0139173	0.0257978	0.152854	0.117534	0.0600473	0.0583489
	6.32653	-0.00349305	0.0169727	0.11385	0.0991296	0.0678631	0.0590737
	6.37755	0.0297107	0.0336326	0.0571141	0.0386563	0.0710661	0.0593558
	6.42857	-0.0048895	0.0200629	0.135153	0.0829112	0.0765885	0.063248
	6.47959	0.0102908	0.0222498	0.128099	0.091357	0.0807463	0.061837
	6.53061	0.00274595	0.0139328	0.150257	0.100013	0.0823823	0.0658664
	6.58163	-0.0060342	0.0141748	0.0907397	0.0911382	0.0889282	0.0687732
	6.63265	0.00397489	0.0209377	0.132704	0.110609	0.0910636	0.0728871
	6.68367	-0.00509357	0.0188705	0.163979	0.130957	0.0917317	0.0704825
	6.73469	0.00956603	0.0192987	0.179803	0.13378	0.0985139	0.0771704
	6.78571	0.00952159	0.0183575	0.160243	0.124316	0.10661	0.076436
	6.83673	0.0277994	0.0355423	0.148689	0.0962108	0.112982	0.0744962
	6.88776	0.0155355	0.0268337	0.185873	0.117661	0.123785	0.0761809
	6.93878	0.0161585	0.0280208	0.139864	0.0932139	0.130925	0.0771255
	6.9898	0.00459682	0.021545	0.187181	0.125528	0.126089	0.081018
	7.04082	0.0090093	0.0170258	0.165304	0.0901835	0.140266	0.0825278
	7.09184	0.00622695	0.0239061	0.179045	0.112158	0.14229	0.0814817
	7.14286	0.0244167	0.0245007	0.153027	0.0833311	0.151109	0.0809303
	7.19388	0.0295424	0.0235582	0.144767	0.0828818	0.156984	0.0856371
	7.2449	0.00340604	0.0156358	0.20527	0.142436	0.167112	0.0848354
	7.29592	0.0164921	0.0184878	0.190493	0.115671	0.165093	0.0841546
	7.34694	0.0315155	0.0237953	0.144646	0.0907959	0.177539	0.0866084
	7.39796	0.0170248	0.0206164	0.24678	0.155681	0.178746	0.0850107
	7.44898	0.0118529	0.0171006	0.218989	0.131723	0.183963	0.0882718
	7.5	0.0227244	0.0264295	0.183478	0.106384	0.182152	0.0860454
	7.55102	0.0209202	0.0235584	0.221326	0.120919	0.195588	0.0918544
	7.60204	0.00508432	0.0141044	0.14878	0.0886959	0.196298	0.0892144
	7.65306	0.0169331	0.0237324	0.233121	0.147242	0.20046	0.0881994
	7.70408	0.00640481	0.0288542	0.214822	0.121588	0.203554	0.0893308
	7.7551	0.0238511	0.0227228	0.188784	0.120498	0.209328	0.0898149
	7.80612	0.0336481	0.0333136	0.227273	0.12574	0.214672	0.0919879
	7.85714	0.0381224	0.0286328	0.254437	0.13171	0.216336	0.0941976
	7.90816	0.0405778	0.0285881	0.219815	0.121467	0.227936	0.0924559
	7.95918	0.0343024	0.0216661	0.212818	0.114322	0.235638	0.0914567
	8.0102	0.0151521	0.0158985	0.185945	0.0957695	0.232092	0.0918413
	8.06122	0.0331158	0.0298157	0.186739	0.0999522	0.232619	0.0929256
	8.11224	0.03621	0.0299874	0.197344	0.0898323	0.236866	0.092562
	8.16327	0.00886733	0.0136575	0.217186	0.134497	0.235443	0.0919442
	8.21429	0.0161131	0.0183048	0.213475	0.0953315	0.272736	0.102561
	8.26531	0.0359775	0.0335879	0.186166	0.103943	0.284883	0.109898
	8.31633	0.0319037	0.0207803	0.274619	0.164879	0.29008	0.112431
	8.36735	0.0278826	0.0219522	0.231285	0.118737	0.300537	0.110506
	8.41837	0.034532	0.0340321	0.187776	0.080705	0.320564	0.113834
	8.46939	0.039906	0.0318422	0.195304	0.114732	0.316449	0.114971
	8.52041	0.0326067	0.0248176	0.260601	0.12886	0.319928	0.117898
	8.57143	0.0514518	0.0318364	0.209674	0.105863	0.326473	0.117706
	8.62245	0.0382749	0.0317432	0.219831	0.123072	0.33247	0.121365
	8.67347	0.0250106	0.0194252	0.197654	0.0896887	0.33761	0.120218
	8.72449	0.042519	0.0311721	0.221399	0.118171	0.346806	0.12234
	8.77551	0.0525208	0.034612	0.197111	0.0887013	0.353858	0.122476
	8.82653	0.0410002	0.0322012	0.249247	0.117404	0.357589	0.123091
	8.87755	0.0485124	0.0369913	0.2224	0.0986401	0.360895	0.126903
	8.92857	0.0531043	0.0304274	0.270012	0.133575	0.360485	0.127953
	8.97959	0.0455764	0.025506	0.234092	0.122619	0.375097	0.131604
	9.03061	0.0397106	0.0371861	0.23375	0.103209	0.370475	0.129821
	9.08163	0.06194	0.0384569	0.252652	0.118958	0.369961	0.128803
	9.13265	0.0466866	0.033613	0.231934	0.0975329	0.386559	0.13008
	9.18367	0.0436708	0.0301361	0.247251	0.115558	0.373672	0.130483
	9.23469	0.038687	0.0289411	0.21941	0.110817	0.379037	0.131232
	9.28571	0.0485034	0.0384656	0.258888	0.132611	0.388495	0.130924
	9.33673	0.0415718	0.0410749	0.296499	0.155161	0.385733	0.132641
	9.38776	0.0470808	0.0265787	0.230993	0.110531	0.391539	0.136679
	9.43878	0.0433053	0.0284919	0.230202	0.113239	0.392205	0.132657
	9.4898	0.034741	0.0257434	0.26882	0.1329	0.400215	0.13355
	9.54082	0.0629864	0.0433512	0.266223	0.119139	0.395017	0.136539
	9.59184	0.036709	0.0235148	0.262741	0.140846	0.40788	0.139118
	9.64286	0.0524019	0.0323853	0.259737	0.12179	0.407652	0.136376
	9.69388	0.0569564	0.0372209	0.244027	0.101857	0.40569	0.134415
	9.7449	0.0540723	0.0375015	0.250608	0.114717	0.412304	0.131703
	9.79592	0.0509681	0.0354231	0.22514	0.126434	0.423286	0.137799
	9.84694	0.0378799	0.0207826	0.277423	0.143431	0.417877	0.137874
	9.89796	0.0502348	0.0402473	0.249891	0.128919	0.413674	0.138757
	9.94898	0.0579724	0.0295764	0.277101	0.138154	0.420345	0.145042
	10	0.0608552	0.0374027	0.300756	0.13625	0.424293	0.144263
	10.051	0.0715862	0.0353906	0.24723	0.12047	0.428882	0.139712
	10.102	0.0719577	0.0400812	0.267078	0.117339	0.431737	0.141135
	10.1531	0.0608465	0.0305345	0.23845	0.114813	0.441116	0.145453
	10.2041	0.0649549	0.0406755	0.250796	0.115796	0.437337	0.145319
	10.2551	0.0548061	0.0291161	0.217312	0.0858995	0.445093	0.144296
	10.3061	0.0590903	0.0371541	0.292099	0.136129	0.441311	0.14447
	10.3571	0.0847381	0.05263	0.276864	0.136333	0.437813	0.146641
	10.4082	0.0699696	0.0420831	0.237588	0.107333	0.445144	0.145339
	10.4592	0.0739692	0.0448975	0.275176	0.130794	0.447482	0.146476
	10.5102	0.0565077	0.0246824	0.260125	0.103205	0.441643	0.145678
	10.5612	0.0724249	0.038084	0.285488	0.130965	0.448345	0.147138
	10.6122	0.0796964	0.0377366	0.270674	0.116989	0.445138	0.146
	10.6633	0.0810084	0.0504099	0.243074	0.105034	0.461407	0.148449
	10.7143	0.0886159	0.0499557	0.258108	0.112084	0.458072	0.150033
	10.7653	0.063988	0.02746	0.24801	0.104142	0.456379	0.148372
	10.8163	0.0735065	0.0385336	0.263142	0.130848	0.454534	0.142905
	10.8673	0.0835512	0.0497822	0.274089	0.123017	0.463958	0.151561
	10.9184	0.082836	0.0406099	0.265345	0.114332	0.464081	0.149355
	10.9694	0.0756109	0.0425945	0.217448	0.0880803	0.470291	0.150588
	11.0204	0.0704693	0.0272047	0.327206	0.158339	0.463243	0.148656
	11.0714	0.0843526	0.0367216	0.302538	0.140841	0.457714	0.150672
	11.1224	0.0912572	0.0509156	0.271532	0.130453	0.474231	0.155088
	11.1735	0.0845542	0.0444504	0.265011	0.129125	0.472423	0.150657
	11.2245	0.0833046	0.0278372	0.298171	0.14328	0.464631	0.152637
	11.2755	0.095803	0.0385654	0.277806	0.134198	0.478037	0.147964
	11.3265	0.0758365	0.0334953	0.274636	0.118659	0.466985	0.150142
	11.3776	0.090501	0.0498373	0.271997	0.118342	0.481133	0.146897
	11.4286	0.0747972	0.0306096	0.28729	0.123212	0.48322	0.154072
	11.4796	0.0847994	0.0442023	0.301374	0.141339	0.500484	0.159315
	11.5306	0.0931909	0.0504729	0.292942	0.141052	0.492617	0.156054
	11.5816	0.092661	0.040895	0.232209	0.103913	0.488784	0.155092
	11.6327	0.0885213	0.0409955	0.293006	0.145534	0.494974	0.153898
	11.6837	0.0884589	0.0342873	0.289257	0.130427	0.490164	0.150155
	11.7347	0.106443	0.0487581	0.274895	0.112565	0.484092	0.150018
	11.7857	0.104202	0.0303202	0.334117	0.14872	0.474578	0.15147
	11.8367	0.101419	0.0345358	0.329747	0.157692	0.477907	0.146688
	11.8878	0.104415	0.0402915	0.292694	0.119868	0.497174	0.152104
	11.9388	0.108562	0.0473059	0.312738	0.136078	0.495951	0.153255
	11.9898	0.109714	0.047941	0.31787	0.152237	0.495904	0.156144
	12.0408	0.109764	0.0431518	0.330171	0.165932	0.501617	0.156607
	12.0918	0.120225	0.0411548	0.306073	0.163829	0.502389	0.157752
	12.1429	0.107147	0.0428299	0.329219	0.154885	0.503343	0.155396
	12.1939	0.108456	0.0341011	0.305021	0.141235	0.498006	0.157512
	12.2449	0.125116	0.0526255	0.246526	0.108127	0.496147	0.152481
	12.2959	0.111414	0.0362941	0.307235	0.12886	0.493271	0.157539
	12.3469	0.122179	0.0473972	0.238096	0.107498	0.497616	0.151272
	12.398	0.115405	0.0361834	0.273381	0.140401	0.498166	0.155068
	12.449	0.12996	0.0470751	0.272916	0.138155	0.501105	0.155113
	12.5	0.102635	0.0281884	0.29994	0.144814	0.507963	0.15728
	12.551	0.101937	0.0374219	0.258776	0.13639	0.50415	0.157253
	12.602	0.100298	0.0294796	0.262707	0.109663	0.51786	0.158181
	12.6531	0.120502	0.0438739	0.273556	0.126494	0.509408	0.160267
	12.7041	0.122066	0.037426	0.307335	0.113223	0.505942	0.161213
	12.7551	0.0977294	0.0241307	0.323749	0.149926	0.507029	0.16326
	12.8061	0.108614	0.0270575	0.28181	0.136216	0.507247	0.158752
	12.8571	0.111292	0.0250946	0.273047	0.116136	0.503237	0.160288
	12.9082	0.11336	0.0303022	0.276087	0.123963	0.512207	0.160889
	12.9592	0.099961	0.0248501	0.309154	0.143837	0.522523	0.159534
	13.0102	0.119831	0.0387833	0.327271	0.150529	0.511868	0.158895
	13.0612	0.115721	0.0267754	0.233957	0.102807	0.513606	0.153137
	13.1122	0.109855	0.0211341	0.306205	0.137504	0.51276	0.154252
	13.1633	0.11085	0.0235921	0.280339	0.129044	0.513576	0.160398
	13.2143	0.106056	0.0271763	0.247627	0.0812549	0.523502	0.159614
	13.2653	0.099735	0.0191195	0.27424	0.113415	0.522814	0.160426
	13.3163	0.115492	0.0255476	0.258888	0.120717	0.52513	0.162245
	13.3673	0.0983801	0.0337303	0.274823	0.1221	0.529741	0.16167
	13.4184	0.10041	0.0241493	0.237675	0.101652	0.53079	0.160041
	13.4694	0.116524	0.0294273	0.287233	0.112983	0.527993	0.156077
	13.5204	0.101541	0.0278409	0.30478	0.140884	0.526838	0.160119
	13.5714	0.10638	0.0245827	0.279999	0.109595	0.522415	0.160084
	13.6224	0.111628	0.0222319	0.264562	0.120469	0.519182	0.158325
	13.6735	0.106668	0.0267657	0.312124	0.140491	0.538118	0.157192
	13.7245	0.0912673	0.0247239	0.297553	0.110859	0.524943	0.153739
	13.7755	0.109495	0.0289828	0.310487	0.141014	0.495076	0.141158
	13.8265	0.121021	0.0256673	0.309309	0.139457	0.500476	0.142123
	13.8776	0.124825	0.0276847	0.336391	0.145107	0.495144	0.142951
	13.9286	0.112161	0.0256309	0.300816	0.130529	0.497304	0.142905
	13.9796	0.115345	0.0296681	0.280231	0.115874	0.509241	0.144491
	14.0306	0.123666	0.036682	0.245629	0.0970889	0.510557	0.145856
	14.0816	0.122276	0.0271151	0.3016	0.150053	0.502504	0.14677
	14.1327	0.124756	0.0277152	0.265261	0.113554	0.509606	0.144085
	14.1837	0.11685	0.0292661	0.323242	0.139299	0.505275	0.147002
	14.2347	0.109853	0.0318332	0.310151	0.14175	0.509811	0.146641
	14.2857	0.116671	0.034995	0.271457	0.115644	0.511009	0.147299
	14.3367	0.105307	0.029175	0.286203	0.122364	0.508608	0.142729
	14.3878	0.111296	0.0300187	0.291016	0.115518	0.516255	0.14748
	14.4388	0.112023	0.0346073	0.267577	0.0994336	0.51522	0.149858
	14.4898	0.116545	0.0287744	0.283787	0.115693	0.516136	0.145872
	14.5408	0.119014	0.027597	0.321274	0.152049	0.517449	0.153134
	14.5918	0.105308	0.0268066	0.294473	0.124676	0.513722	0.153047
	14.6429	0.109895	0.0274234	0.309776	0.124391	0.5149	0.15237
	14.6939	0.102044	0.0286844	0.280474	0.115688	0.520658	0.153947
	14.7449	0.115685	0.0277092	0.290835	0.130953	0.519787	0.153835
	14.7959	0.0983202	0.0270472	0.274408	0.114923	0.525658	0.154751
	14.8469	0.100174	0.0243102	0.272334	0.110663	0.525916	0.162378
	14.898	0.0949795	0.0310821	0.271773	0.134093	0.524139	0.160644
	14.949	0.0927022	0.0262922	0.332913	0.152763	0.508352	0.157155
	15	0.0981544	0.0318775	0.233137	0.0839617	0.522229	0.153754
	15.051	0.102555	0.0337333	0.265483	0.109904	0.523132	0.153158
	15.102	0.113933	0.0397213	0.266971	0.106551	0.510184	0.156445
	15.1531	0.110625	0.0314599	0.28128	0.11649	0.513585	0.155347
	15.2041	0.106706	0.0330339	0.257984	0.118184	0.513386	0.154025
	15.2551	0.105312	0.0337444	0.295782	0.126833	0.522684	0.157695
	15.3061	0.104487	0.0360402	0.276429	0.107009	0.517361	0.155817
	15.3571	0.0947705	0.029579	0.247239	0.0987376	0.508873	0.153548
	15.4082	0.0859284	0.0279007	0.256245	0.0891536	0.51918	0.157829
	15.4592	0.0940558	0.0301708	0.265339	0.101236	0.517745	0.161052
	15.5102	0.0965386	0.0292922	0.270712	0.117869	0.515881	0.160091
	15.5612	0.100032	0.0307272	0.250909	0.110632	0.509937	0.160875
	15.6122	0.0801884	0.0346	0.254363	0.11543	0.523521	0.160545
	15.6633	0.0970321	0.033001	0.247695	0.106544	0.512987	0.161473
	15.7143	0.109419	0.0374949	0.303195	0.127735	0.503471	0.157993
	15.7653	0.0778674	0.0347545	0.250105	0.105994	0.517108	0.16379
	15.8163	0.0958745	0.0365772	0.225649	0.0999112	0.515233	0.159764
	15.8673	0.0826131	0.0317364	0.246635	0.100777	0.515585	0.159414
	15.9184	0.0932704	0.0346358	0.245866	0.105253	0.515901	0.160361
	15.9694	0.0930629	0.0374685	0.256687	0.093004	0.518998	0.156926
	16.0204	0.0861158	0.0313558	0.291435	0.128916	0.51905	0.158486
	16.0714	0.0782703	0.0320018	0.250232	0.107315	0.515599	0.164678
	16.1224	0.0909937	0.039554	0.225452	0.0996286	0.507301	0.161046
	16.1735	0.0791625	0.0319254	0.286355	0.122528	0.522796	0.162588
	16.2245	0.0722878	0.0321638	0.249078	0.105921	0.522005	0.162989
	16.2755	0.0757186	0.0375379	0.250674	0.111677	0.520556	0.161004
	16.3265	0.0690082	0.0329043	0.281473	0.124172	0.51275	0.159838
	16.3776	0.0727338	0.0352857	0.310151	0.138939	0.505415	0.159453
	16.4286	0.0822635	0.0368362	0.245002	0.105194	0.510489	0.165634
	16.4796	0.0736149	0.0374525	0.202266	0.096705	0.510253	0.164108
	16.5306	0.0741969	0.0362607	0.235075	0.116118	0.508304	0.164253
	16.5816	0.0775114	0.0363249	0.257314	0.122589	0.503979	0.16125
	16.6327	0.052066	0.0331668	0.246257	0.112137	0.50761	0.161298
	16.6837	0.0762804	0.0353937	0.248598	0.118079	0.512097	0.163828
	16.7347	0.0703308	0.0325286	0.2654	0.114585	0.509555	0.166719
	16.7857	0.0721783	0.0398439	0.251151	0.105973	0.520505	0.165131
	16.8367	0.0645839	0.0351412	0.239711	0.107995	0.506982	0.163926
	16.8878	0.0724027	0.0380673	0.282261	0.107858	0.500973	0.16666
	16.9388	0.0789245	0.0387782	0.255292	0.126347	0.504877	0.164956
	16.9898	0.0710163	0.0427724	0.205155	0.10472	0.503642	0.166012
	17.0408	0.0832333	0.0422508	0.259006	0.119575	0.510021	0.165334
	17.0918	0.0684935	0.0451496	0.245049	0.120591	0.510462	0.163509
	17.1429	0.0756186	0.0424455	0.208939	0.0901511	0.507487	0.164106
	17.1939	0.0710523	0.0450269	0.244025	0.100507	0.505538	0.164136
	17.2449	0.0599421	0.0397061	0.213873	0.0968357	0.501974	0.164457
	17.2959	0.0687819	0.0464114	0.214904	0.0998001	0.497948	0.162385
	17.3469	0.075856	0.047793	0.251759	0.111306	0.490208	0.157711
	17.398	0.0640624	0.0476293	0.242234	0.117809	0.488183	0.159463
	17.449	0.0684761	0.0517969	0.203326	0.113251	0.494415	0.164581
	17.5	0.0631909	0.0512123	0.250746	0.108288	0.492093	0.16688
	17.551	0.0560279	0.0462131	0.224561	0.0999176	0.491278	0.165242
	17.602	0.0710664	0.0503729	0.201789	0.0962521	0.485153	0.165326
	17.6531	0.0532881	0.0457438	0.22965	0.109785	0.476887	0.161732
	17.7041	0.0488687	0.0454285	0.198277	0.102798	0.48828	0.166542
	17.7551	0.0719549	0.0476212	0.194307	0.0866937	0.480391	0.163199
	17.8061	0.0580329	0.0488444	0.155234	0.0773713	0.480299	0.160427

## Sheet: Fig. 6
Fig. 6c															Fig. 6f
	Time (min)	eLACCO1.1						deLACCO								Time (min)	eLACCO1.1				deLACCO
		DMSO		Phloretin		AR-C155858		DMSO		Phloretin		AR-C155858					DMSO		NCI-737		DMSO		NCI-737
		Mean	SEM	Mean	SEM	Mean	SEM	Mean	SEM	Mean	SEM	Mean	SEM				Mean	SEM	Mean	SEM	Mean	SEM	Mean	SEM
	0	0	0	0	0	0	0	0	0	0	0	0	0			0	0	0	0	0	0	0	0	0
	15	0.552451	0.0958204	0.184953	0.0360974	0.132628	0.0263359	0.0673499	0.0213301	0.0177863	0.0240297	0.0281097	0.0175271			15	0.252317	0.0467917	0.192783	0.0403568	0.0324905	0.00927155	0.0457155	0.0412453
	30	0.775883	0.110996	0.278133	0.0499698	0.212004	0.0353694	0.0898009	0.02426	0.00683302	0.0373377	0.0356211	0.0256895			30	0.353337	0.0584712	0.237529	0.0401434	0.0428489	0.0127541	0.0693071	0.0492351
	45	0.966033	0.137995	0.324174	0.0485536	0.27101	0.032006	0.0979329	0.0307226	-0.000786113	0.0391615	0.0330475	0.0275518			45	0.468092	0.0733294	0.286274	0.0537867	0.0557218	0.024554	0.0922332	0.0605556
	60	1.03756	0.156215	0.377673	0.0568723	0.327541	0.0384253	0.0730127	0.0369316	-0.00334637	0.0390206	0.0218435	0.02736			60	0.549481	0.0896316	0.306628	0.0507184	0.0258976	0.0286137	0.119987	0.0515084
	75	1.05613	0.138928	0.42547	0.0568273	0.375226	0.0390831	0.0611103	0.0405	-0.0316184	0.0342632	0.00178123	0.0252392			75	0.615224	0.0991126	0.325338	0.0533336	0.0249436	0.0277924	0.147754	0.0590645
	90	1.08759	0.136494	0.464428	0.0541395	0.383611	0.0411221	0.0410861	0.0433685	-0.0186723	0.038376	-0.00806147	0.0231138			90	0.659538	0.116098	0.329461	0.0565465	0.0100032	0.0292749	0.166859	0.0599753
	105	1.09757	0.140411	0.508491	0.0907146	0.380864	0.0389201	0.0404628	0.0572391	-0.041887	0.030425	-0.0289924	0.0243689			105	0.690113	0.126867	0.368316	0.0524467	-0.0106771	0.0337352	0.163955	0.0552228
	120	1.05938	0.146999	0.471115	0.0840681	0.385676	0.0470286	0.00980453	0.0602262	-0.0886125	0.0312663	-0.0438673	0.0220151			120	0.735802	0.12922	0.38269	0.0547244	-0.0336013	0.0321237	0.15873	0.05631

## Sheet: Fig. S1
Fig. S1b				Fig. S1c
	Insertion site	%ΔF/F				cpGFP				eLACCO0.1
	cpGFP	-5.1			Wavelength (nm)	L-Lactate (-)		L-Lactate (+)		L-Lactate (-)		L-Lactate (+)
	20	-4.9				Mean	SD	Mean	SD	Mean	SD	Mean	SD
	21	-17.8			480	322	2.64575	323	34.8712	3446.67	329.705	3071.67	191.375
	22	-1.1			482	462.333	5.03322	439.667	6.65833	3726.67	270.722	3278	224.936
	23	-4.9			484	628.667	5.7735	612.667	22.8983	4276	352.038	3691	256.088
	24	-26.6			486	837.333	10.2632	814.667	26.5016	4986.67	447.197	4217	263.642
	43	-2.9			488	1118.33	15.0111	1089	45.3982	5827.67	410.503	4889.67	346.021
	44	-1			490	1522	15.0997	1480.67	57.5529	7053	524.377	5800.33	342.462
	45	-4.5			492	1945.33	17.9536	1889	71.4213	8283.67	583.749	6739.67	404.668
	52	-10.6			494	2436.33	42.4421	2362.33	91.6861	9749.67	713.561	7810.67	493.114
	53	-23.8			496	3111.67	97.9047	3010.67	78.143	11518.3	737.521	9105	569.076
	54	-3.7			498	3790	58.9237	3678.33	153.239	13511.3	934.577	10670.3	746.178
	55	-10.9			500	4534.67	62.6126	4365.67	174.058	15349	1020.04	12194.7	830.961
	56	-6.6			502	5353.67	71.8981	5162.67	205.437	17595.7	1131.98	13902	889.622
	57	-5.2			504	5992.33	110.038	5790.33	208.931	19197.7	1336.01	15308.7	1047.82
	69	-11.2			506	6569.67	103.78	6330	287.578	20661	1466.17	16516	1028.42
	70	4.6			508	7051	134.57	6773.67	292.842	21855	1504.52	17538.7	1195.09
	71	-14.4			510	7363.33	127.108	7079	319.019	22796.7	1625.83	18389	1165.68
	72	-13.8			512	7468.33	131.306	7166.67	341.682	23161	1754.51	18749	1086.16
	83	-5.4			514	7360.67	94.5216	7082	370.679	22865.3	1806.41	18782.7	1260.53
	84	-4.9			516	7126	113.86	6818	336.135	22537.3	1754.42	18563.3	1199.14
	92	-9.5			518	6741.33	118.5	6480	337.089	21807.3	1756.68	18135	1240.64
	93	-19.9			520	6308.33	100.271	6039.67	329.212	21047	1750.14	17505	1235.24
	94	-12.5			522	5762.67	119.098	5509.67	267.053	20194.7	1789.5	16774.7	1092.64
	95	1			524	5311.67	69.371	5072.33	252.193	19252.7	1756.43	16097.3	1219.47
	96	-3.9			526	4887.33	108.565	4649.67	229.716	18445	1643	15405.7	1155.95
	97	-5.6			528	4526	87.023	4344	230.226	17754.3	1613.58	14911.7	1102.84
	98	-0.7			530	4241.67	65.6074	4058	221.353	17138.3	1572	14401.7	1195.26
	99	-24.2			532	3960.33	69.9452	3796.33	198.908	16702	1683	13918.7	1184
	111	2.6			534	3777.67	69.8164	3617.33	176.647	16220.7	1560.27	13566.7	1162.7
	124	-17.1			536	3561.67	63.4455	3410.67	177.889	15700.3	1633.65	13153	1101.97
	125	-5.5			538	3415	59.1523	3267.67	153.871	15351.3	1559.19	12802	1018.19
	133	-1			540	3261.33	39.0171	3135	162.231	14899.3	1603.59	12483.7	1132.39
	134	-15.8			542	3124	55.4346	2991.67	156.95	14579	1448.1	12187.3	1070.26
	135	-8.4			544	2992	54.9909	2850	139.689	14274	1541.32	11819.7	949.612
	136	-13.8			546	2855.33	42.0159	2730.33	141.359	13796.3	1401.8	11517	932.485
	137	-7.9			548	2666	51.1762	2561.67	123.144	13354.7	1465.06	11164	1021.9
	138	-8.5			550	2500	49.2747	2396.33	125.301	12861.7	1440.5	10760.7	912.573
	142	-12.5			552	2344.67	42.5245	2246.33	115.483	12479.7	1321.57	10468.7	965.334
	143	-1			554	2168.67	24.7049	2088.67	108.247	12022.7	1350.43	10118.7	956.476
	144	-9.2			556	2000	38.5876	1904.67	95.1438	11471	1325.55	9694.67	835.231
	145	-18.7			558	1846	33	1766.67	90.5115	11049.7	1271.1	9314.33	794.51
	146	8.7			560	1667.33	33.5609	1600.33	77.8867	10520.7	1193.95	8884.33	840.795
	153	-9.3			562	1536.33	33.946	1472.33	75.5006	10145.3	1226.25	8537.67	788.4
	154	6.9			564	1401.67	13.6504	1347.33	64.291	9782.67	1195.11	8156.67	716.238
	171	-12.5			566	1269.33	27.3922	1213.33	62.6126	9230.33	1115.62	7830.33	774.523
	172	-9.1			568	1172.33	22.5906	1124.33	60.8714	8839.33	1010.27	7506	700.645
	177	10.9			570	1075.67	21.1266	1032.33	54.5008	8516.67	1029.96	7168	704.928
	189	-6			572	974	19	937.667	48.1283	8074	967.793	6880.33	711.198
	190	-0.2			574	898	16.7033	865	41.3884	7759.33	922.06	6490.67	630.763
	191	-31.3			576	824.667	17.1561	791.667	43.6616	7354.33	873.514	6208.67	568.839
	192	7.2			578	765.667	14.6401	734.333	37.421	7074	793.708	5983.67	581.5
	212	-7.6			580	705.667	12.0968	676.667	35.6417	6728.33	860.994	5706.67	491.229
	217	-6.2			582	655.667	14.5717	631	30.7896	6428.67	863.855	5501	524.214
	218	-2			584	613.333	13.5769	591.333	32.5935	6232	801.107	5268.67	497.016
	219	-15.8			586	569	9.53939	545.667	27.7909	5924.67	723.841	5015	469.692
	220	-7.3			588	532	10.1489	509.667	24.0901	5710.67	657.591	4843	492.053
	221	-6.5			590	495	12.53	474	21.6333	5491	715.645	4639.67	447.931
	222	-15.4			592	461.667	10.0167	444.333	23.029	5225.67	635.321	4441	428.781
	223	-10			594	427	9.16515	410	20.2237	4992.33	609.854	4191	394.666
	224	-20.5			596	400.333	6.65833	384.667	19.8578	4797.67	582	4043.33	363.093
	225	-8.9			598	373	6.245	358	18.5203	4575	618.473	3906.33	382.147
	227	-1.9			600	341.667	7.50555	327	14.7986	4395.67	558.158	3717.67	352.445
	228	-7.6
	229	-9
	230	-12
	281	5.6
	282	1.5
	286	-4.7
	287	-5.7
	309	-10.7

## Sheet: Fig. S2
Fig. S2c				Fig. S2d
	Variant	%ΔF/F			Wavelength (nm)	(2)-166		(3)-169		(4)-168
	cpGFP	-3.86148				L-lactate (-)	L-lactate (+)	L-lactate (-)	L-lactate (+)	L-lactate (-)	L-lactate (+)
	eLACCO0.1	-19.3347			490	835	817	5286	5165.67	693	668.333
	(2)-166	-2.66918			492	886.667	870.667	5823.67	5684.67	733.333	712.667
	(2)-167	-4.67938			494	933.333	915.667	6317.67	6116.67	776.333	749.333
	(2)-168	-2.07951			496	992	975	6812	6621	817.333	790.333
	(2)-179	-0.934881			498	1053	1022	7230.67	7038.67	859.667	827.333
	(2)-180	-3.38303			500	1098.33	1074.33	7661	7462.67	888.667	871.667
	(2)-181	-2.15431			502	1132.33	1114.67	7985.33	7755.67	930.333	896.667
	(2)-182	-3.85746			504	1170.67	1148.67	8265	8034.67	945	916
	(2)-183	-3.55999			506	1208.67	1178	8420.67	8214	965.667	939.667
	(3)-166	-0.687088			508	1228.33	1195.67	8510.67	8260	983	947.333
	(3)-167	-4.66462			510	1236.33	1203.33	8471.67	8269.33	993.333	958
	(3)-168	-2.77469			512	1244.67	1208	8368.67	8162.67	990.667	955.333
	(3)-169	-2.38835			514	1235.67	1217.67	8207	7962.33	986.667	951.333
	(3)-180	-5.05058			516	1226	1193.67	7931.33	7743	972.667	942
	(3)-181	-2.759			518	1204.67	1192.67	7655	7463.33	958.667	925.667
	(3)-182	-2.65664			520	1192.33	1165	7293.67	7092	938.667	904.333
	(3)-183	-3.62711			522	1172.33	1147.67	6927.67	6750	911	883
	(4)-168	-3.55705			524	1138.33	1119.67	6512.33	6320.33	890	857.667
	(4)-169	-4.13553			526	1111	1087.33	6127.67	5983	866.333	834.333
	(4)-170	-6.13949			528	1080.67	1061.33	5745.33	5602.67	839.333	818
	(4)-171	0.35			530	1058.33	1038.33	5407	5258	822	790.667
	(4)-181	-0.123153			532	1034.67	996.333	5063	4928	788.667	766.667
	(4)-182	-1.25725			534	1002	978.667	4778.33	4674.33	765.333	738
	(4)-183	-4.69256			536	969.667	950	4496.67	4393.67	742.667	720.333
	(4)-184	-2.69542			538	944	917.333	4257	4155.33	719.667	697.333
	(4)-185	-4.61538			540	915.667	891.667	4035.67	3911	690.333	677.333
					542	889.667	875.667	3799.33	3712	670.667	654
					544	865.333	852	3614.67	3543	660	629.667
					546	838.333	817	3381.67	3314.67	628.333	616.333
					548	814.333	784	3194.67	3120	611.667	592.667
					550	778	760.667	2993.67	2925.33	586	568.333
					552	755.667	744	2824.67	2753	562.333	546
					554	729	711.667	2651.33	2592.33	541.667	520.333
					556	701.333	688.667	2457.67	2401	519.333	498.667
					558	675	660	2319.33	2249	499.667	488
					560	647.667	644.667	2152.67	2103.33	479.667	465.333
					562	624.667	613	2035.67	1976	469.667	451
					564	604	591.333	1890	1841.33	444.333	428.667
					566	585	570	1771.33	1729	428.333	411.667
					568	563.667	548.667	1639.67	1602	413.667	402.667
					570	536.667	525	1528.33	1490.33	397.333	381
					572	520	506.333	1429.33	1390.33	377.333	369
					574	498.667	488.333	1328.67	1292.33	361	348.667
					576	479.333	468.667	1243.67	1215.67	349	336
					578	461.667	448.667	1171.67	1137.67	334	326.667
					580	444.333	433.667	1105.33	1074.33	325.333	315.333
					582	424.333	413	1027.67	1000.33	311.333	298.667
					584	403.333	396	965.667	942	291.333	284
					586	391.333	384	903.667	874.667	280.667	274.333
					588	374	362	852	832.667	273.333	261
					590	357.667	347.333	796	771	260	251.333
					592	340.333	331	743.667	733	247	242.333
					594	325.333	316.333	695	677.667	235.667	230.667
					596	308.333	297.667	651	637.667	226.333	216.667
					598	293.667	288.333	610.333	605.333	215	205.333
					600	280	275.667	574.333	553	206.667	193.333

## Sheet: Fig. S4
Fig. S4a									Fig. S4b											Fig. S4c																									Fig. S4d
	Log10[Ca2+]free (nM)	Mean	SD		Log10[Mg2+]free (nM)	Mean	SD			Wavelength (nm)	Excitation				Emission						Log10[Target (nM)]	L-Lactate		D-Lactate		Pyruvate		β-Hydroxybutyrate		Oxalacetate		D-Glucose		Citrate		α-Ketoglutarate		Acetate		Glutamate		Succinate				pH	L-Lactate (-)		L-Lactate (+)
	0	2147.33	135.005		0	2424.67	11.5902				L-Lactate (-)		L-Lactate (+)		L-Lactate (-)		L-Lactate (+)					Mean	SD	Mean	SD	Mean	SD	Mean	SD	Mean	SD	Mean	SD	Mean	SD	Mean	SD	Mean	SD	Mean	SD	Mean	SD				Mean	SD	Mean
	1.22329	2118.67	96.459		4.81946	2421	75				Ca2+ (-)	Ca2+ (+)	Ca2+ (-)	Ca2+ (+)	Ca2+ (-)	Ca2+ (+)	Ca2+ (-)	Ca2+ (+)			1	0.145283	0.0140067	0.145283	0.00653295	0.145283	0.00188203	0.145283	0.000633632	0.145283	0.00178393	0.145283	0.000917502	0.145283	0.00468948	0.145283	0.00154285	0.145283	0.00137013	0.145283	0.00134515	0.145283	0.00153265			2	16	0	15
	1.27396	2197.33	74.144		5.29949	2391.33	47.0779			400	0.0659794	0.0688653	0.0700753	0.0571181							1.92082	0.150556	0.00150561	0.143529	0.000710374	0.149879	0.00172723	0.145676	0.000986659	0.149507	0.00804692	0.163612	0.0295704	0.145411	0.00255146	0.148751	0.00123857	0.175577	0.0479706	0.151207	0.00575937	0.143303	0.000422705			3	183.667	39.1067	161.333
	1.33244	2203	48		5.60493	2511.67	38.2797			402	0.0660377	0.0687156	0.0697136	0.0583615							2.92082	0.27005	0.0034616	0.15149	0.00156868	0.151715	0.00256781	0.147068	0.00121629	0.145984	0.000263572	0.150224	0.00480455	0.144911	0.00185104	0.14848	0.00441027	0.1548	0.00967885	0.147033	0.00239623	0.140586	0.00276453			4	396	11.1355	382.333
	1.39989	2275.33	17.7858		5.78548	2444	31.1929			404	0.0657008	0.0683829	0.0693975	0.0597961							3.92082	0.728503	0.00694215	0.208044	0.00680996	0.154136	0	0.156018	0.00369433	0.147049	0.000414185	0.165868	0.0225733	0.144924	0.00245198	0.153122	0.00287962	0.146228	0.00159124	0.148511	0.00416953	0.143185	0.00135301			5	458	20.7846	560.667
	1.47836	2296.33	40.8085		5.91492	2468	33.7787			406	0.0655927	0.067992	0.0691688	0.0617006							4.92082	0.973728	0.0129276	0.507632	0.00452272	0.198218	0.000605823	0.216848	0.00317044	0.15682	0.000677757	0.154278	0.0136951	0.146678	0.0068729	0.148287	0.00330423	0.147985	0.00272372	0.14829	0.00303422	0.140438	0.00227087			6	579.333	35.7258	4646
	1.57548	2315.67	16.1658		6.01637	2550	35.0286			408	0.0653141	0.0681916	0.069252	0.0644201							5.92082	1.01622	0.00672252	0.890944	0.0101623	0.473899	0.00540578	0.519454	0.00470499	0.258846	0.00587389	0.148385	0.00325465	0.141646	0.00145269	0.155804	0.00457261	0.150381	0.00404843	0.151311	0.0029886	0.14961	0.00133549			7	780.667	41.1015	7077.67
	1.70042	2286	34.5977		6.10015	2561.33	42.0278			410	0.0654721	0.0684578	0.069489	0.0681126							6.92082	1	0.0222714	0.982462	0.0113654	0.90069	0.0225993	0.878862	0.00495556	0.608696	0.00444307	0.150615	0.0019212	0.123606	0.000959503	0.237728	0.00521709	0.155106	0.00113036	0.213266	0.00998369	0.223256	0.00289939			8	1699	70	7811
	1.87664	2314	24.5764		6.17174	2638.33	26.839			412	0.0656842	0.0684411	0.0694474	0.0717096																																9	5039.33	108.56	8493
	2.17754	2489.33	52.5579		6.23443	2690.33	26.4071			414	0.0653058	0.0682748	0.0688487	0.0761132																																10	7050	987.862	9055.67
	2.35363	2777.67	47.543		6.29033	2726.33	25.7747			416	0.0644866	0.0673059	0.0679006	0.0808869																																11	7398	257.292	8641.67
	2.54551	3824.33	37.4477		6.34088	2808.67	52.7289			418	0.0631019	0.0659088	0.0661624	0.0852697
	2.7796	22585.3	179.845		6.69307	3339	41.5812			420	0.0613845	0.0638754	0.0638504	0.0891369
	3.13178	22684.7	584.333		6.92715	3909.67	127.265			422	0.0593553	0.0621206	0.0616008	0.0948837
	4.59106	24099.3	146.65		7.11904	4508.67	28.2902			424	0.0569976	0.0599416	0.0594385	0.100996
										426	0.0548768	0.0579498	0.0573261	0.107936
										428	0.0525815	0.0559538	0.0548602	0.117234
										430	0.0500823	0.0537	0.0519619	0.12568
										432	0.0476622	0.0515668	0.0494378	0.136109
										434	0.0447306	0.0489929	0.0456746	0.149012
										436	0.0416369	0.046631	0.0429218	0.16016
										438	0.0389423	0.0441235	0.0397615	0.175521
										440	0.0363683	0.042402	0.0371542	0.190761
										442	0.034206	0.0411088	0.0351292	0.208446
										444	0.0325011	0.0401316	0.0332288	0.227612
										446	0.0308461	0.0397365	0.0317859	0.251597
										448	0.0300103	0.0397074	0.0305384	0.27626
										450	0.0290206	0.0398239	0.0299105	0.301218
										452	0.0285882	0.0404268	0.0294157	0.329407
										454	0.0282139	0.0412668	0.0291246	0.357117
										456	0.0281682	0.0423812	0.0289832	0.385298
										458	0.0282805	0.0436453	0.029083	0.416398
										460	0.0283304	0.0448263	0.0291911	0.443955
										462	0.0287088	0.0463108	0.0297151	0.471245
										464	0.0291953	0.0478951	0.0302224	0.50022
										466	0.0297858	0.0496748	0.0308129	0.528322
										468	0.0307255	0.0517041	0.0315738	0.559937
										470	0.03184	0.0540618	0.0327298	0.596148
										472	0.0329461	0.0569809	0.0342143	0.635007
										474	0.0345345	0.0602701	0.0357737	0.681671
										476	0.0361687	0.0636009	0.0373206	0.722888
										478	0.0377031	0.0668568	0.0388716	0.770155
										480	0.0394912	0.0698259	0.0401149	0.810744
										482	0.0406389	0.0726784	0.0415204	0.846518
										484	0.0414165	0.0747908	0.0423687	0.887635
										486	0.0422814	0.0765539	0.0433043	0.919155
										488	0.0428012	0.0787786	0.0436245	0.949614
										490	0.0432586	0.0798348	0.0439946	0.97683	0.0623015	0.0732461	0.0652707	0.304999
										492	0.0434707	0.0806748	0.0439447	0.994469	0.0676529	0.0802548	0.0708293	0.375173
										494	0.0429301	0.0803505	0.0431338	1	0.0742473	0.0907678	0.0779416	0.45831
										496	0.0417824	0.078683	0.0417034	0.986003	0.0798578	0.0994856	0.0840181	0.541552
										498	0.0399694	0.0759094	0.039986	0.961927	0.0858652	0.109722	0.0899738	0.642107
										500	0.0378279	0.0720131	0.0372748	0.920186	0.0912339	0.116817	0.0950318	0.719617
										502	0.0336072	0.0655595	0.03347	0.838201	0.0961366	0.124983	0.100245	0.806915
										504	0.030185	0.0589977	0.0295072	0.756907	0.0993993	0.130749	0.103197	0.874603
										506	0.0263302	0.0517955	0.0258978	0.671779	0.101333	0.134702	0.105562	0.93428
										508	0.0232781	0.0458076	0.0224921	0.592742	0.102092	0.137118	0.106339	0.971154
										510	0.0198516	0.0383976	0.0203257	0.501701	0.101971	0.137136	0.10608	0.994614
										512					0.1004	0.135979	0.10463	1
										514					0.0976384	0.132786	0.101022	0.989763
										516					0.0942204	0.128573	0.0980528	0.962574
										518					0.0897321	0.122928	0.0931156	0.922127
										520					0.0853646	0.116766	0.0887999	0.877779
										522					0.079875	0.108946	0.0832585	0.817256
										524					0.0748515	0.102179	0.0779071	0.758856
										526					0.0698626	0.0941686	0.0724002	0.701561
										528					0.0648391	0.087954	0.0674458	0.643333
										530					0.0605925	0.0814632	0.0631301	0.596499
										532					0.0562595	0.0754385	0.0584001	0.549475
										534					0.0530831	0.0711918	0.0549475	0.512792
										536					0.0495961	0.066341	0.0512705	0.477627
										538					0.0463679	0.062336	0.0482323	0.452147
										540					0.043485	0.0583828	0.0450905	0.424596
										542					0.0406712	0.0548957	0.0424147	0.399358
										544					0.038427	0.0515813	0.0399979	0.379109
										546					0.0357168	0.0484394	0.0372877	0.356218
										548					0.0337488	0.0452803	0.0346637	0.335848
										550					0.0310903	0.042173	0.0322815	0.312629
										552					0.029295	0.0396009	0.0303135	0.295677
										554					0.0268955	0.0365108	0.0279312	0.272839
										556					0.0247031	0.0334553	0.0255835	0.250587
										558					0.0229423	0.0312802	0.0238054	0.231339
										560					0.021285	0.0288462	0.0219756	0.211452
										562					0.0197141	0.0265847	0.0204219	0.196572
										564					0.0180224	0.0242197	0.0187647	0.178204
										566					0.0169003	0.0223035	0.0175218	0.16341
										568					0.0153121	0.0204219	0.0157782	0.147493
										570					0.0141728	0.0185575	0.0146734	0.134253
										572					0.0129816	0.0173319	0.0133442	0.122635
										574					0.0119804	0.0157782	0.0123947	0.112139
										576					0.0110827	0.0147079	0.0114107	0.102955
										578					0.0101851	0.0134477	0.0105476	0.0942377
										580					0.00944276	0.0124465	0.00982254	0.087557
										582					0.0088213	0.0116524	0.0092356	0.0813596
										584					0.00823436	0.0107202	0.00845878	0.0749724
										586					0.00763016	0.00999517	0.00787184	0.0691893
										588					0.00688786	0.0092356	0.00728491	0.0641313
										590					0.00655987	0.00851056	0.00681881	0.0591424
										592					0.00607651	0.00804447	0.00624914	0.0547231
										594					0.00562768	0.00728491	0.0058003	0.0506491
										596					0.00517884	0.00678428	0.00526516	0.046834
										598					0.00481632	0.0062664	0.00488537	0.0433814
										600					0.0044538	0.00588662	0.00460917	0.0404813
[truncated: 3 more columns]

## Sheet: Fig. S5
Fig. S5b
	Elution Volume (mL)	UV280 (mAU)
	0	5.232
	0.0933366	5.189
	0.186673	5.065
	0.28001	4.944
	0.373347	4.741
	0.466683	4.619
	0.56002	4.689
	0.653356	4.586
	0.746693	4.465
	0.84003	4.429
	0.933366	4.302
	1.0267	4.121
	1.12004	4.154
	1.21338	4.083
	1.30671	4.121
	1.40005	3.956
	1.49339	3.814
	1.58672	3.757
	1.68006	3.713
	1.7734	3.589
	1.86673	3.629
	1.96007	3.483
	2.05341	3.276
	2.14674	3.235
	2.24008	3.239
	2.33342	3.085
	2.42675	3.156
	2.52009	2.99
	2.61343	2.93
	2.70676	2.857
	2.8001	2.877
	2.89344	2.81
	2.98677	2.795
	3.08011	2.593
	3.17345	2.757
	3.26678	2.762
	3.36012	2.537
	3.45346	2.632
	3.54679	2.476
	3.64013	2.537
	3.73347	2.531
	3.8268	2.689
	3.92014	2.534
	4.01348	2.389
	4.10681	2.344
	4.20015	2.257
	4.29349	2.214
	4.38682	1.999
	4.48016	1.883
	4.5735	1.929
	4.66683	1.74
	4.76017	1.736
	4.85351	1.668
	4.94684	1.671
	5.04018	1.369
	5.13352	1.414
	5.22685	1.332
	5.32019	1.276
	5.41353	1.341
	5.50686	1.313
	5.6002	1.259
	5.69353	1.177
	5.78687	1.186
	5.88021	1.048
	5.97354	1.036
	6.06688	0.95
	6.16022	0.857
	6.25355	0.922
	6.34689	0.908
	6.44023	0.913
	6.53356	0.747
	6.6269	0.713
	6.72024	0.671
	6.81357	0.816
	6.90691	0.799
	7.00025	0.644
	7.09358	0.72
	7.18692	0.708
	7.28026	0.747
	7.37359	0.666
	7.46693	0.716
	7.56027	0.593
	7.6536	0.504
	7.74694	0.464
	7.84028	0.512
	7.93361	0.411
	8.02695	0.389
	8.12029	0.382
	8.21362	0.337
	8.30696	0.418
	8.4003	0.222
	8.49363	0.33
	8.58697	0.118
	8.68031	0.206
	8.77364	0.074
	8.86698	0.159
	8.96032	-0.128
	9.05365	0.07
	9.14699	-0.222
	9.24033	-0.223
	9.33366	-0.196
	9.427	-0.179
	9.52034	-0.111
	9.61367	-0.229
	9.70701	-0.275
	9.80035	-0.312
	9.89368	-0.362
	9.98702	-0.615
	10.0804	-0.572
	10.1737	-0.614
	10.267	-0.765
	10.3604	-0.718
	10.4537	-0.83
	10.547	-0.719
	10.6404	-0.981
	10.7337	-0.98
	10.8271	-0.89
	10.9204	-0.986
	11.0137	-1.047
	11.1071	-1.001
	11.2004	-1.007
	11.2937	-1.076
	11.3871	-1.193
	11.4804	-1.145
	11.5737	-1.154
	11.6671	-1.24
	11.7604	-1.121
	11.8538	-1.209
	11.9471	-1.397
	12.0404	-1.2
	12.1338	-1.411
	12.2271	-1.459
	12.3204	-1.377
	12.4138	-1.383
	12.5071	-1.454
	12.6004	-1.434
	12.6938	-1.478
	12.7871	-1.459
	12.8805	-1.614
	12.9738	-1.637
	13.0671	-1.625
	13.1605	-1.757
	13.2538	-1.582
	13.3471	-1.591
	13.4405	-1.595
	13.5338	-1.557
	13.6271	-1.585
	13.7205	-1.632
	13.8138	-1.59
	13.9072	-1.652
	14.0005	-1.675
	14.0938	-1.743
	14.1872	-1.817
	14.2805	-1.757
	14.3738	-1.879
	14.4672	-1.901
	14.5605	-1.815
	14.6539	-1.914
	14.7472	-1.985
	14.8405	-1.859
	14.9339	-1.972
	15.0272	-1.889
	15.1205	-1.997
	15.2139	-1.946
	15.3072	-1.932
	15.4005	-2.003
	15.4939	-2.001
	15.5872	-1.961
	15.6806	-1.934
	15.7739	-2.033
	15.8672	-1.958
	15.9606	-2.076
	16.0539	-2.046
	16.1472	-2.094
	16.2406	-2.085
	16.3339	-2.157
	16.4272	-2.093
	16.5206	-2.179
	16.6139	-2.154
	16.7073	-2.147
	16.8006	-2.274
	16.8939	-2.304
	16.9873	-2.375
	17.0806	-2.189
	17.1739	-2.274
	17.2673	-2.214
	17.3606	-2.232
	17.454	-2.419
	17.5473	-2.405
	17.6406	-2.234
	17.734	-2.364
	17.8273	-2.211
	17.9206	-2.226
	18.014	-2.285
	18.1073	-2.394
	18.2006	-2.378
	18.294	-2.53
	18.3873	-2.597
	18.4807	-2.416
	18.574	-2.565
	18.6673	-2.562
	18.7607	-2.604
	18.854	-2.618
	18.9473	-2.629
	19.0407	-2.585
	19.134	-2.684
	19.2273	-2.514
	19.3207	-2.724
	19.414	-2.618
	19.5074	-2.718
	19.6007	-2.6
	19.694	-2.698
	19.7874	-2.661
	19.8807	-2.703
	19.974	-2.725
	20.0674	-2.699
	20.1607	-2.636
	20.2541	-2.665
	20.3474	-2.76
	20.4407	-2.778
	20.5341	-2.789
	20.6274	-2.92
	20.7207	-2.857
	20.8141	-2.927
	20.9074	-2.824
	21.0007	-2.945
	21.0941	-2.952
	21.1874	-2.867
	21.2808	-2.803
	21.3741	-2.706
	21.4674	-2.763
	21.5608	-2.859
	21.6541	-2.776
	21.7474	-2.725
	21.8408	-2.666
	21.9341	-2.691
	22.0274	-2.73
	22.1208	-2.659
	22.2141	-2.648
	22.3075	-2.763
	22.4008	-2.667
	22.4941	-2.718
	22.5875	-2.627
	22.6808	-2.614
	22.7741	-2.728
	22.8675	-2.605
	22.9608	-2.657
	23.0541	-2.554
	23.1475	-2.552
	23.2408	-2.5
	23.3342	-2.57
	23.4275	-2.531
	23.5208	-2.518
	23.6142	-2.513
	23.7075	-2.453
	23.8008	-2.505
	23.8942	-2.42
	23.9875	-2.492
	24.0809	-2.351
	24.1742	-2.397
	24.2675	-2.293
	24.3609	-2.398
	24.4542	-2.284
	24.5475	-2.33
	24.6409	-2.269
	24.7342	-2.279
	24.8275	-2.253
	24.9209	-2.273
	25.0142	-2.235
	25.1076	-2.227
	25.2009	-2.159
	25.2942	-2.17
	25.3876	-2.186
	25.4809	-2.126
	25.5742	-2.157
	25.6676	-2.262
	25.7609	-1.995
	25.8542	-1.927
	25.9476	-1.911
	26.0409	-1.724
	26.1343	-1.744
	26.2276	-1.677
	26.3209	-1.732
	26.4143	-1.663
	26.5076	-1.587
	26.6009	-1.546
	26.6943	-1.476
	26.7876	-1.38
	26.881	-1.315
	26.9743	-1.158
	27.0676	-1.078
	27.161	-1.12
	27.2543	-0.982
	27.3476	-1.005
	27.441	-0.922
	27.5343	-0.778
	27.6276	-0.727
	27.721	-0.746
	27.8143	-0.623
	27.9077	-0.748
	28.001	-0.685
	28.0943	-0.608
	28.1877	-0.733
	28.281	-0.658
	28.3743	-0.671
	28.4677	-0.707
	28.561	-0.707
	28.6543	-0.761
	28.7477	-0.771
	28.841	-0.631
	28.9344	-0.701
	29.0277	-0.783
	29.121	-0.747
	29.2144	-0.742
	29.3077	-0.801
	29.401	-0.794
	29.4944	-0.914
	29.5877	-1.12
	29.6811	-1.12
	29.7744	-1.324
	29.8677	-1.388
	29.9611	-1.41
	30.0544	-1.575
	30.1477	-1.642
	30.2411	-1.764
	30.3344	-1.719
	30.4277	-1.837
	30.5211	-1.997
	30.6144	-2.173
	30.7078	-2.209
	30.8011	-2.171
	30.8944	-2.154
	30.9878	-2.242
	31.0811	-2.31
	31.1744	-2.271
	31.2678	-2.342
	31.3611	-2.408
	31.4544	-2.4
	31.5478	-2.495
	31.6411	-2.506
	31.7345	-2.529
	31.8278	-2.721
	31.9211	-2.715
	32.0145	-2.675
	32.1078	-2.67
	32.2011	-2.817
	32.2945	-2.858
	32.3878	-2.909
	32.4812	-3.049
	32.5745	-3.078
	32.6678	-3.066
	32.7612	-3.275
	32.8545	-3.21
	32.9478	-3.254
	33.0412	-3.281
	33.1345	-3.463
	33.2278	-3.447
	33.3212	-3.416
	33.4145	-3.444
	33.5079	-3.522
	33.6012	-3.522
	33.6945	-3.613
	33.7879	-3.558
	33.8812	-3.532
	33.9745	-3.585
	34.0679	-3.652
	34.1612	-3.655
	34.2545	-3.759
	34.3479	-3.701
	34.4412	-3.61
	34.5346	-3.79
	34.6279	-3.827
	34.7212	-3.944
	34.8146	-3.924
	34.9079	-3.946
	35.0012	-4.03
	35.0946	-4.067
	35.1879	-3.863
	35.2812	-4.05
	35.3746	-4.092
	35.4679	-4.092
	35.5613	-4.21
	35.6546	-4.078
	35.7479	-4.101
	35.8413	-4.217
	35.9346	-4.36
	36.0279	-4.25
	36.1213	-4.316
	36.2146	-4.403
	36.308	-4.256
	36.4013	-4.312
	36.4946	-4.338
	36.588	-4.378
	36.6813	-4.41
	36.7746	-4.413
	36.868	-4.371
	36.9613	-4.323
	37.0546	-4.455
	37.148	-4.468
	37.2413	-4.486
	37.3347	-4.621
	37.428	-4.605
	37.5213	-4.6
	37.6147	-4.567
	37.708	-4.46
	37.8013	-4.514
	37.8947	-4.502
	37.988	-4.502
	38.0813	-4.368
	38.1747	-4.461
	38.268	-4.477
	38.3614	-4.323
	38.4547	-4.458
	38.548	-4.345
	38.6414	-4.46
	38.7347	-4.431
	38.828	-4.362
	38.9214	-4.32
	39.0147	-4.288
	39.1081	-4.327
	39.2014	-4.212
	39.2947	-4.085
	39.3881	-4.093
	39.4814	-4.004
	39.5747	-3.839
	39.6681	-3.879
	39.7614	-3.706
	39.8547	-3.514
	39.9481	-3.545
	40.0414	-3.285
	40.1348	-3.199
	40.2281	-3.027
	40.3214	-2.882
	40.4148	-2.645
	40.5081	-2.476
	40.6014	-2.291
	40.6948	-2.187
	40.7881	-2.029
	40.8814	-1.748
	40.9748	-1.504
	41.0681	-1.198
	41.1615	-1.222
	41.2548	-0.722
	41.3481	-0.379
	41.4415	-0.155
	41.5348	0.273
	41.6281	0.677
	41.7215	0.97
	41.8148	1.386
	41.9082	1.868
	42.0015	2.343
	42.0948	2.827
	42.1882	3.395
	42.2815	4.099
	42.3748	4.756
	42.4682	5.563
	42.5615	6.402
	42.6548	7.268
	42.7482	8.422
	42.8415	9.69
	42.9349	11.029
	43.0282	12.587
	43.1215	14.477
	43.2149	16.54
	43.3082	18.702
	43.4015	21.32
	43.4949	24.145
	43.5882	27.185
	43.6815	30.467
	43.7749	34.144
	43.8682	37.767
	43.9616	41.766
	44.0549	45.967
	44.1482	50.091
	44.2416	54.475
	44.3349	58.774
	44.4282	63.026
	44.5216	67.134
	44.6149	71.33
	44.7083	75.106
	44.8016	78.892
	44.8949	82.422
	44.9883	85.496
	45.0816	88.357
	45.1749	91.06
	45.2683	93.317
	45.3616	95.427
	45.4549	97.009
	45.5483	98.599
	45.6416	99.748
	45.735	100.585
	45.8283	101.131
	45.9216	101.493
	46.015	101.822
	46.1083	101.782
	46.2016	101.431
	46.295	101.269
	46.3883	100.786
	46.4816	100.054
	46.575	99.131
	46.6683	98.185
	46.7617	97.235
	46.855	96.146
	46.9483	95.03
	47.0417	93.895
	47.135	92.524
	47.2283	91.49
	47.3217	90.182
	47.415	88.669
	47.5083	87.406
	47.6017	86.133
	47.695	84.665
	47.7884	83.295
	47.8817	82.019
	47.975	80.634
	48.0684	79.385
	48.1617	78.124
	48.255	76.864
	48.3484	75.825
	48.4417	74.61
	48.5351	73.549
	48.6284	72.553
	48.7217	71.397
	48.8151	70.658
	48.9084	69.813
	49.0017	69.053
	49.0951	68.301
	49.1884	67.444
	49.2817	66.804
	49.3751	66.11
	49.4684	65.718
	49.5618	65.051
	49.6551	64.568
	49.7484	63.882
	49.8418	63.451
	49.9351	63.05
	50.0284	62.798
	50.1218	62.336
	50.2151	62.16
	50.3084	61.731
	50.4018	61.668
	50.4951	61.382
	50.5885	61.182
	50.6818	61.043
	50.7751	61.029
	50.8685	60.88
	50.9618	60.792
	51.0551	60.664
	51.1485	60.545
	51.2418	60.592
	51.3352	60.698
	51.4285	60.746
	51.5218	60.686
	51.6152	60.878
	51.7085	61.082
	51.8018	61.466
	51.8952	61.799
	51.9885	61.953
	52.0818	62.457
	52.1752	62.906
	52.2685	63.362
	52.3619	63.9
	52.4552	64.662
	52.5485	65.301
	52.6419	65.964
	52.7352	66.85
	52.8285	67.686
	52.9219	68.731
	53.0152	69.813
	53.1085	70.905
	53.2019	72.093
	53.2952	73.511
	53.3886	74.838
	53.4819	76.484
	53.5752	78.138
	53.6686	79.913
	53.7619	81.802
	53.8552	83.985
	53.9486	86.098
	54.0419	88.6
	54.1353	91.236
	54.2286	93.855
	54.3219	96.765
	54.4153	100.14
	54.5086	103.42
	54.6019	107.032
	54.6953	110.931
	54.7886	114.946
	54.8819	119.109
	54.9753	123.625
	55.0686	128.277
	55.162	133.465
	55.2553	139.151
	55.3486	144.833
	55.442	150.877
	55.5353	157.105
	55.6286	163.927
	55.722	170.771
	55.8153	178.357
	55.9086	185.597
	56.002	193.853
	56.0953	202.373
	56.1887	210.851
	56.282	219.96
	56.3753	229.752
	56.4687	239.408
	56.562	249.622
	56.6553	260.67
	56.7487	271.205
	56.842	282.71
	56.9353	294.759
	57.0287	306.598
	57.122	319.208
	57.2154	332.572
	57.3087	345.727
	57.402	359.433
	57.4954	374.322
	57.5887	389.286
	57.682	405.019
	57.7754	421.928
	57.8687	439.387
	57.9621	457.464
	58.0554	477.034
	58.1487	497.352
	58.2421	519.365
	58.3354	543.148
	58.4287	568.1
	58.5221	595.01
	58.6154	625.346
	58.7087	655.067
	58.8021	688.753
	58.8954	725.586
	58.9888	763.298
	59.0821	804.292
	59.1754	849.114
	59.2688	893.172
	59.3621	943.283
	59.4554	996.618
	59.5488	1049.44
	59.6421	1105.55
	59.7354	1164.39
	59.8288	1223.88
	59.9221	1285.55
	60.0155	1350.86
	60.1088	1411.78
	60.2021	1474.21
	60.2955	1539.34
	60.3888	1601.78
	60.4821	1663.42
	60.5755	1725.52
	60.6688	1779.78
	60.7622	1832.22
	60.8555	1880
	60.9488	1934.68
	61.0422	1978.84
	61.1355	2013.02
	61.2288	2044.41
	61.3222	2074.05
	61.4155	2107.15
	61.5088	2126.92
	61.6022	2149.76
	61.6955	2170.75
	61.7889	2174.84
	61.8822	2205.44
	61.9755	2214.4
	62.0689	2230.18
	62.1622	2241.61
	62.2555	2253.83
	62.3489	2270.68
	62.4422	2259.77
	62.5355	2281.32
	62.6289	2290.66
	62.7222	2283.68
	62.8156	2309.8
	62.9089	2295.96
	63.0022	2300.61
	63.0956	2306.23
	63.1889	2306.15
	63.2822	2302.4
	63.3756	2291.49
	63.4689	2281.88
	63.5623	2308.75
	63.6556	2271.15
	63.7489	2285.38
	63.8423	2302.69
	63.9356	2289.71
	64.0289	2298.69
	64.1223	2290.03
	64.2156	2299.99
	64.3089	2292.97
	64.4023	2290.56
	64.4956	2280.09
	64.589	2277.3
	64.6823	2265.34
	64.7756	2277.54
	64.869	2265.39
	64.9623	2270.49
	65.0556	2277.56
	65.149	2262.49
	65.2423	2244.95
	65.3356	2235.89
	65.429	2249.67
	65.5223	2235.84
	65.6157	2237.52
	65.709	2216.88
	65.8023	2222.56
	65.8957	2200.56
	65.989	2210.19
	66.0823	2187.05
	66.1757	2176.89
	66.269	2171.86
	66.3624	2174.12
	66.4557	2159.81
	66.549	2147.08
	66.6424	2140.2
	66.7357	2141.4
	66.829	2117.14
	66.9224	2111.04
	67.0157	2110.61
	67.109	2086.28
	67.2024	2077.32
	67.2957	2064.18
	67.3891	2043.81
	67.4824	2031.13
	67.5757	2014.13
	67.6691	2004.31
	67.7624	1988.77
	67.8557	1965.85
	67.9491	1947.43
	68.0424	1940.29
	68.1357	1918.06
	68.2291	1908.96
	68.3224	1886.67
	68.4158	1872.7
	68.5091	1850.76
	68.6024	1836.44
	68.6958	1808.6
	68.7891	1791.58
	68.8824	1768.07
	68.9758	1748.56
	69.0691	1726.4
	69.1624	1704.74
	69.2558	1683.5
	69.3491	1660.98
	69.4425	1641.73
	69.5358	1616.75
	69.6291	1593.12
	69.7225	1571.93
	69.8158	1547.49
	69.9091	1524.59
	70.0025	1497.34
	70.0958	1473.14
	70.1892	1451.95
	70.2825	1427.56
	70.3758	1402.76
	70.4692	1378.5
	70.5625	1350.52
	70.6558	1326.37
	70.7492	1302.01
	70.8425	1278.48
	70.9358	1254.12
	71.0292	1229.66
	71.1225	1204.05
	71.2159	1178.6
	71.3092	1156.13
	71.4025	1129.4
	71.4959	1104.76
	71.5892	1081.24
	71.6825	1056.7
	71.7759	1031.63
	71.8692	1008.41
	71.9625	985.828
	72.0559	961.837
	72.1492	939.068
	72.2426	916.532
	72.3359	893.541
	72.4292	873.088
	72.5226	851.602
	72.6159	830.61
	72.7092	809.479
	72.8026	789.605
	72.8959	768.627
	72.9893	749.853
	73.0826	730.352
	73.1759	711.321
	73.2693	693.92
	73.3626	676.139
	73.4559	658.233
	73.5493	641.914
	73.6426	625.801
	73.7359	609.7
	73.8293	594.786
	73.9226	579.353
	74.016	565.679
	74.1093	551.661
	74.2026	538.6
	74.296	525.206
	74.3893	513.374
	74.4826	501.209
	74.576	489.874
	74.6693	479.501
	74.7626	469.21
	74.856	459.273
	74.9493	450.119
	75.0427	441.109
	75.136	432.949
	75.2293	425.313
	75.3227	417.834
	75.416	410.867
	75.5093	404.479
	75.6027	398.418
	75.696	392.747
	75.7894	387.638
	75.8827	382.739
	75.976	378.371
	76.0694	374.447
	76.1627	370.653
	76.256	367.023
	76.3494	363.88
	76.4427	361.06
	76.536	358.541
	76.6294	356.332
	76.7227	354.016
	76.8161	352.084
	76.9094	350.387
	77.0027	348.496
	77.0961	347.127
	77.1894	345.8
	77.2827	344.471
	77.3761	343.236
	77.4694	342.154
	77.5627	341.165
	77.6561	340.049
	77.7494	339.182
	77.8428	338.398
	77.9361	336.985
	78.0294	336.134
	78.1228	334.944
	78.2161	333.669
	78.3094	332.209
	78.4028	331.029
	78.4961	329.468
	78.5895	327.835
	78.6828	326.324
	78.7761	324.177
	78.8695	322.405
	78.9628	320.45
	79.0561	317.99
	79.1495	315.703
	79.2428	313.16
	79.3361	310.403
	79.4295	307.596
	79.5228	304.762
	79.6162	301.392
	79.7095	298.259
	79.8028	294.997
	79.8962	291.217
	79.9895	287.855
	80.0828	283.966
	80.1762	280.017
	80.2695	276.027
	80.3628	271.799
	80.4562	267.625
	80.5495	263.13
	80.6429	259.104
	80.7362	254.292
	80.8295	249.882
	80.9229	245.164
	81.0162	240.489
	81.1095	235.563
	81.2029	230.879
	81.2962	225.78
	81.3895	221.314
	81.4829	216.253
	81.5762	211.385
	81.6696	206.392
	81.7629	201.52
	81.8562	196.646
	81.9496	191.882
	82.0429	186.965
	82.1362	182.039
	82.2296	177.482
	82.3229	172.57
	82.4163	167.767
	82.5096	163.308
	82.6029	158.746
	82.6963	153.951
	82.7896	149.663
	82.8829	145.292
	82.9763	140.836
	83.0696	136.707
	83.1629	132.512
	83.2563	128.232
	83.3496	124.291
	83.443	120.252
	83.5363	116.55
	83.6296	112.838
	83.723	109.099
	83.8163	105.483
	83.9096	102.05
	84.003	98.657
	84.0963	95.324
	84.1896	92.35
	84.283	89.149
	84.3763	85.889
	84.4697	83.068
	84.563	80.297
	84.6563	77.439
	84.7497	74.851
	84.843	72.123
	84.9363	69.564
	85.0297	67.266
	85.123	64.893
	85.2164	62.631
	85.3097	60.564
	85.403	58.397
	85.4964	56.325
	85.5897	54.352
	85.683	52.488
	85.7764	50.688
	85.8697	49.033
	85.963	47.238
	86.0564	45.678
	86.1497	44.099
	86.2431	42.607
	86.3364	41.136
	86.4297	39.917
	86.5231	38.556
	86.6164	37.298
	86.7097	36.044
	86.8031	34.906
	86.8964	33.855
	86.9897	32.79
	87.0831	31.724
	87.1764	30.802
	87.2698	29.863
	87.3631	28.993
	87.4564	28.053
	87.5498	27.161
	87.6431	26.433
	87.7364	25.546
	87.8298	24.693
	87.9231	23.953
	88.0165	23.346
	88.1098	22.776
	88.2031	22.069
	88.2965	21.46
	88.3898	20.929
	88.4831	20.344
	88.5765	19.915
	88.6698	19.501
	88.7631	18.961
	88.8565	18.562
	88.9498	18.031
	89.0432	17.567
	89.1365	17.201
	89.2298	16.951
	89.3232	16.493
	89.4165	16.08
	89.5098	15.657
	89.6032	15.436
	89.6965	15.088
	89.7898	14.861
	89.8832	14.55
	89.9765	14.278
	90.0699	13.943

[truncated: 7 more sheets: Fig. S6, Fig. S7, Fig. S9, Fig. S10, Fig. S11, Fig. S12, Fig. S13]
